# Supplementary material for: Crystal structure of 1-methyl-2-methyl­amino-3-nitro-1H-chromeno[2,3-b]pyridin-5(10aH)-one
Source: Acta Crystallogr E Crystallogr Commun. 2015 Oct 7;71(Pt 11):o824–5. doi: 10.1107/S2056989015018241 (PMC4645028; doi:10.1107/S2056989015018241)
Supplement: Supplementary file 1 [file e-71-0o824-sup1.cif]

##############################################################################
#                                                                            #
# This CIF contains the data in a paper accepted for publication in          #
# Acta Crystallographica Section E. It conforms to the requirements of       #
# Notes for Authors for Acta Crystallographica Section E, and has been       #
# peer reviewed under the auspices of the IUCr Commission on Journals.       #
#                                                                            #
# Full details of the Crystallographic Information File format               #
# are given in the paper "The Crystallographic Information File (CIF):       #
# a New Standard Archive File for Crystallography" by S. R. Hall, F. H.      #
# Allen and I. D. Brown [Acta Cryst. (1991), A47, 655-685].                  #
#                                                                            #
# The current version of the core CIF dictionary is obtainable from          #
# ftp://ftp.iucr.org/pub/cif_core.dic.                                       #
#                                                                            #
# Software is freely available for graphical display of the structure(s)     #
# in this CIF. For information consult the CIF software page                 #
# http://www.iucr.org/resources/cif/software.                                #
#                                                                            #
# This file may be used for bona fide research purposes within the           #
# scientific community so long as proper attribution is given to the journal # 
# article from which it was obtained.                                        #
#                                                                            #
##############################################################################
data_global
_audit_creation_method     SHELXL-97
_journal_date_recd_electronic     2015-09-26
_journal_date_accepted     2015-09-29
_journal_name_full     'Acta Crystallographica, Section E'
_journal_year     2015
_journal_volume     71
_journal_issue     11
_journal_page_first     o824
_journal_page_last     o825
_journal_paper_category     HO
_journal_paper_doi     10.1107/S2056989015018241
_journal_coeditor_code     HB7515
_publ_contact_author_name     'A. Subbiah Pandi'
_publ_contact_author_address
;
  Department of Physics
  Presidency College
  Chennai 600 005
  India
;
_publ_contact_author_email     'raja.13nap@gmail.com'
_publ_contact_author_fax     '044 091 2854 4894'
_publ_contact_author_phone     '044 091 24471061'
_publ_section_title
;\
Crystal structure of
1-methyl-2-methylamino-3-nitro-1<i>H</i>-chromeno[2,3-<i>b</i>]pyridin-\
5(10<i>aH</i>)-one
;
loop_
    _publ_author_name
    _publ_author_address
    'Rajamani Raja'
;
      Department of Physics
      Presidency College (Autonomous)
      Chennai 600 005
      India
;
    'Nataraj Poomathi'
;
     Organic Chemistry Division
     CSIR Central Leather Research Institute
     Adyar, Chennai 600 020
     India
;
    ' Paramasivam T. Perumal'
;
     Organic Chemistry Division
     CSIR Central Leather Research Institute
     Adyar, Chennai 600 020
     India
;
    'A. SubbiahPandi'
;    Department of Physics
     Presidency College (Autonomous)
     Chennai 600 005
     India
;
data_I
_audit_creation_method     SHELXL-97
_database_code_depnum_ccdc_archive     'CCDC 1421106'
_chemical_name_systematic
;\
1-Methyl-2-methylamino-3-nitro-1<i>H</i>-chromeno[2,3-<i>b</i>]pyridin-\
5(10a<i>H</i>)-one
;
_chemical_name_common     ?
_chemical_formula_moiety     'C14 H13 N3 O4'
_chemical_formula_sum     'C14 H13 N3 O4'
_chemical_formula_iupac     'C14 H13 N3 O4'
_chemical_formula_weight     287.27
_chemical_melting_point     ?
_symmetry_cell_setting     orthorhombic
_symmetry_space_group_name_H-M     'F d d 2'
_symmetry_space_group_name_Hall     'F 2 -2d'
loop_
    _symmetry_equiv_pos_as_xyz
    'x, y, z'
    '-x, -y, z'
    '-x+1/4, y+1/4, z+1/4'
    'x+1/4, -y+1/4, z+1/4'
    'x, y+1/2, z+1/2'
    '-x, -y+1/2, z+1/2'
    '-x+1/4, y+3/4, z+3/4'
    'x+1/4, -y+3/4, z+3/4'
    'x+1/2, y, z+1/2'
    '-x+1/2, -y, z+1/2'
    '-x+3/4, y+1/4, z+3/4'
    'x+3/4, -y+1/4, z+3/4'
    'x+1/2, y+1/2, z'
    '-x+1/2, -y+1/2, z'
    '-x+3/4, y+3/4, z+1/4'
    'x+3/4, -y+3/4, z+1/4'
_cell_length_a     24.0182(13)
_cell_length_b     26.8445(14)
_cell_length_c     7.9140(4)
_cell_angle_alpha     90.00
_cell_angle_beta     90.00
_cell_angle_gamma     90.00
_cell_volume     5102.6(5)
_cell_formula_units_Z     16
_cell_measurement_reflns_used     2096
_cell_measurement_theta_min     2.28
_cell_measurement_theta_max     25.00
_cell_measurement_temperature     293(2)
_exptl_crystal_description     block
_exptl_crystal_colour     colourless
_exptl_crystal_size_max     0.35
_exptl_crystal_size_mid     0.30
_exptl_crystal_size_min     0.25
_exptl_crystal_density_diffrn     1.496
_exptl_crystal_density_meas     ?
_exptl_crystal_density_method     'not measured'
_exptl_crystal_F_000     2400
_exptl_absorpt_coefficient_mu     0.112
_exptl_absorpt_correction_type     multi-scan
_exptl_absorpt_process_details
;
(<i>SADABS</i>; Bruker, 2008)
;
_exptl_absorpt_correction_T_min     0.962
_exptl_absorpt_correction_T_max     0.972
_exptl_special_details     ?
_diffrn_ambient_temperature     293(2)
_diffrn_radiation_type     MoK\a
_diffrn_radiation_wavelength     0.71073
_diffrn_radiation_source     'fine-focus sealed tube'
_diffrn_radiation_monochromator     graphite
_diffrn_measurement_device_type     'Bruker SMART APEXII CCD'
_diffrn_measurement_method     '\w and \f scans'
_diffrn_detector_area_resol_mean     ?
_diffrn_reflns_number     12952
_diffrn_reflns_av_R_equivalents     0.0210
_diffrn_reflns_av_sigmaI/netI     0.0169
_diffrn_reflns_theta_min     2.28
_diffrn_reflns_theta_max     25.00
_diffrn_reflns_theta_full     25.00
_diffrn_measured_fraction_theta_max     0.999
_diffrn_measured_fraction_theta_full     0.999
_diffrn_reflns_limit_h_min     -27
_diffrn_reflns_limit_h_max     28
_diffrn_reflns_limit_k_min     -31
_diffrn_reflns_limit_k_max     31
_diffrn_reflns_limit_l_min     -9
_diffrn_reflns_limit_l_max     9
_diffrn_standards_number     ?
_diffrn_standards_interval_count     ?
_diffrn_standards_interval_time     ?
_diffrn_standards_decay_%     ?
_refine_special_details
;
 Refinement of F^2^ against ALL reflections.  The weighted R-factor wR and
 goodness of fit S are based on F^2^, conventional R-factors R are based
 on F, with F set to zero for negative F^2^. The threshold expression of
 F^2^ > 2sigma(F^2^) is used only for calculating R-factors(gt) etc. and is
 not relevant to the choice of reflections for refinement.  R-factors based
 on F^2^ are statistically about twice as large as those based on F, and R-
 factors based on ALL data will be even larger.
;
_reflns_number_total     2261
_reflns_number_gt     2096
_reflns_threshold_expression     I>2\s(I)
_refine_ls_structure_factor_coef     Fsqd
_refine_ls_matrix_type     full
_refine_ls_R_factor_all     0.0336
_refine_ls_R_factor_gt     0.0300
_refine_ls_wR_factor_gt     0.0733
_refine_ls_wR_factor_ref     0.0759
_refine_ls_goodness_of_fit_ref     1.044
_refine_ls_restrained_S_all     1.044
_refine_ls_number_reflns     2261
_refine_ls_number_parameters     192
_refine_ls_number_restraints     1
_refine_ls_hydrogen_treatment     mixed
_refine_ls_weighting_scheme     calc
_refine_ls_weighting_details
         'calc w=1/[\s^2^(Fo^2^)+(0.0468P)^2^+1.3678P] where P=(Fo^2^+2Fc^2^)/3'
_atom_sites_solution_hydrogens     geom
_atom_sites_solution_primary     direct
_atom_sites_solution_secondary     difmap
_refine_ls_shift/su_max     0.000
_refine_ls_shift/su_mean     0.000
_refine_diff_density_max     0.110
_refine_diff_density_min     -0.138
_refine_ls_extinction_method     none
_refine_ls_extinction_coef     ?
_refine_ls_abs_structure_details     none
loop_
    _atom_type_symbol
    _atom_type_description
    _atom_type_scat_dispersion_real
    _atom_type_scat_dispersion_imag
    _atom_type_scat_source
    'C' 'C' 0.0033 0.0016
                         'International Tables Vol C Tables 4.2.6.8 and 6.1.1.4'
    'H' 'H' 0.0000 0.0000
                         'International Tables Vol C Tables 4.2.6.8 and 6.1.1.4'
    'O' 'O' 0.0106 0.0060
                         'International Tables Vol C Tables 4.2.6.8 and 6.1.1.4'
    'N' 'N' 0.0061 0.0033
                         'International Tables Vol C Tables 4.2.6.8 and 6.1.1.4'
_computing_data_collection
;
<i>APEX2</i> (Bruker, 2008)
;
_computing_cell_refinement
;
<i>SAINT</i> (Bruker, 2008)
;
_computing_data_reduction
;
<i>SAINT</i> (Bruker, 2008)
;
_computing_structure_solution
;
SHELXS97 (Sheldrick, 2008)
;
_computing_structure_refinement
;
SHELXL97 (Sheldrick, 2008)
;
_computing_molecular_graphics
;
<i>ORTEP-3 for Windows</i> (Farrugia, 2012)
;
_computing_publication_material
;
<i>SHELXL97</i> (Sheldrick, 2008) and <i>PLATON</i> (Spek, 2009)
;
loop_
    _atom_site_type_symbol
    _atom_site_label
    _atom_site_fract_x
    _atom_site_fract_y
    _atom_site_fract_z
    _atom_site_U_iso_or_equiv
    _atom_site_adp_type
    _atom_site_calc_flag
    _atom_site_refinement_flags
    _atom_site_occupancy
    _atom_site_symmetry_multiplicity
    _atom_site_disorder_assembly
    _atom_site_disorder_group
    C C1 0.03152(7) 0.07119(6) 0.5103(2) 0.0316(4) Uani d . 1 1 . .
    C C2 0.07422(7) 0.05817(6) 0.6093(2) 0.0348(4) Uani d . 1 1 . .
    H H2 0.0673 0.0483 0.7200 0.042 Uiso calc R 1 1 . .
    C C3 0.12950(7) 0.05908(6) 0.5492(2) 0.0348(4) Uani d . 1 1 . .
    C C4 0.14101(7) 0.07284(6) 0.3758(2) 0.0323(4) Uani d . 1 1 . .
    C C5 0.21801(8) 0.07230(9) 0.1521(3) 0.0562(6) Uani d . 1 1 . .
    H H5A 0.1937 0.0565 0.0723 0.084 Uiso calc R 1 1 . .
    H H5B 0.2531 0.0551 0.1543 0.084 Uiso calc R 1 1 . .
    H H5C 0.2239 0.1063 0.1193 0.084 Uiso calc R 1 1 . .
    C C6 0.10471(8) 0.10996(8) 0.1107(2) 0.0514(5) Uani d . 1 1 . .
    H H6A 0.1378 0.1300 0.1095 0.077 Uiso calc R 1 1 . .
    H H6B 0.0731 0.1305 0.0853 0.077 Uiso calc R 1 1 . .
    H H6C 0.1078 0.0841 0.0275 0.077 Uiso calc R 1 1 . .
    C C7 0.04068(6) 0.08867(6) 0.33547(19) 0.0305(4) Uani d . 1 1 . .
    H H7 0.0273 0.1231 0.3273 0.037 Uiso calc R 1 1 . .
    C C8 -0.04681(7) 0.05675(6) 0.2547(2) 0.0315(4) Uani d . 1 1 . .
    C C9 -0.08276(7) 0.04527(7) 0.1229(2) 0.0400(4) Uani d . 1 1 . .
    H H9 -0.0692 0.0389 0.0149 0.048 Uiso calc R 1 1 . .
    C C10 -0.13915(8) 0.04360(7) 0.1563(3) 0.0439(5) Uani d . 1 1 . .
    H H10 -0.1637 0.0361 0.0691 0.053 Uiso calc R 1 1 . .
    C C11 -0.16010(8) 0.05281(7) 0.3162(3) 0.0428(5) Uani d . 1 1 . .
    H H11 -0.1983 0.0528 0.3352 0.051 Uiso calc R 1 1 . .
    C C12 -0.12390(8) 0.06192(7) 0.4459(3) 0.0403(4) Uani d . 1 1 . .
    H H12 -0.1377 0.0669 0.5543 0.048 Uiso calc R 1 1 . .
    C C13 -0.06647(7) 0.06394(6) 0.4184(2) 0.0333(4) Uani d . 1 1 . .
    C C14 -0.02720(8) 0.06748(6) 0.5610(2) 0.0353(4) Uani d . 1 1 . .
    O O1 0.22180(6) 0.04252(6) 0.6136(2) 0.0619(4) Uani d . 1 1 . .
    O O2 0.15774(6) 0.02632(7) 0.79971(18) 0.0710(5) Uani d . 1 1 . .
    O O3 -0.04181(6) 0.06418(6) 0.70928(16) 0.0523(4) Uani d . 1 1 . .
    O O4 0.00911(5) 0.05848(4) 0.21703(15) 0.0356(3) Uani d . 1 1 . .
    N N1 0.17083(7) 0.04246(6) 0.6569(2) 0.0458(4) Uani d . 1 1 . .
    N N2 0.19283(6) 0.07078(5) 0.3198(2) 0.0409(4) Uani d . 1 1 . .
    H H2A 0.2169 0.0679 0.3996 0.049 Uiso calc R 1 1 . .
    N N3 0.09766(5) 0.08753(5) 0.27888(17) 0.0339(3) Uani d . 1 1 . .
loop_
    _atom_site_aniso_label
    _atom_site_aniso_U_11
    _atom_site_aniso_U_22
    _atom_site_aniso_U_33
    _atom_site_aniso_U_12
    _atom_site_aniso_U_13
    _atom_site_aniso_U_23
    C1 0.0321(9) 0.0326(9) 0.0300(9) 0.0013(7) -0.0007(7) -0.0038(7)
    C2 0.0399(10) 0.0385(9) 0.0262(9) -0.0023(7) -0.0043(7) -0.0041(7)
    C3 0.0317(9) 0.0351(9) 0.0376(9) 0.0000(7) -0.0096(8) -0.0021(7)
    C4 0.0279(9) 0.0299(8) 0.0392(9) -0.0020(7) -0.0050(8) -0.0021(8)
    C5 0.0371(11) 0.0692(14) 0.0622(13) 0.0076(9) 0.0087(10) 0.0000(12)
    C6 0.0379(10) 0.0763(14) 0.0399(10) 0.0030(9) 0.0018(9) 0.0174(10)
    C7 0.0282(9) 0.0317(8) 0.0315(8) 0.0012(6) -0.0022(7) -0.0017(7)
    C8 0.0280(9) 0.0310(9) 0.0356(9) 0.0027(6) -0.0001(7) 0.0029(7)
    C9 0.0395(10) 0.0425(10) 0.0378(9) -0.0006(8) -0.0079(8) -0.0006(8)
    C10 0.0364(10) 0.0426(10) 0.0527(12) -0.0032(8) -0.0143(9) 0.0029(9)
    C11 0.0283(10) 0.0424(10) 0.0577(12) 0.0009(8) -0.0010(9) 0.0047(9)
    C12 0.0334(9) 0.0393(10) 0.0483(11) 0.0010(8) 0.0041(9) 0.0015(8)
    C13 0.0318(9) 0.0304(8) 0.0376(9) 0.0028(7) 0.0014(8) 0.0007(7)
    C14 0.0376(10) 0.0344(9) 0.0338(10) 0.0029(7) 0.0032(8) -0.0027(8)
    O1 0.0335(8) 0.0824(10) 0.0697(11) 0.0039(7) -0.0197(7) 0.0028(9)
    O2 0.0627(10) 0.1090(14) 0.0414(8) 0.0052(9) -0.0172(7) 0.0141(9)
    O3 0.0468(8) 0.0771(11) 0.0330(7) 0.0008(7) 0.0074(6) -0.0042(7)
    O4 0.0274(7) 0.0480(7) 0.0315(6) -0.0005(5) -0.0014(5) -0.0065(5)
    N1 0.0422(10) 0.0525(10) 0.0427(10) 0.0006(7) -0.0168(8) -0.0015(8)
    N2 0.0252(8) 0.0485(9) 0.0492(9) -0.0011(6) -0.0038(7) -0.0018(8)
    N3 0.0263(7) 0.0419(8) 0.0334(8) 0.0003(6) -0.0005(6) 0.0026(6)
_geom_special_details
;
 All esds (except the esd in the dihedral angle between two l.s. planes)
 are estimated using the full covariance matrix.  The cell esds are taken
 into account individually in the estimation of esds in distances, angles
 and torsion angles; correlations between esds in cell parameters are only
 used when they are defined by crystal symmetry.  An approximate (isotropic)
 treatment of cell esds is used for estimating esds involving l.s. planes.
;
loop_
    _geom_bond_atom_site_label_1
    _geom_bond_atom_site_label_2
    _geom_bond_site_symmetry_2
    _geom_bond_distance
    _geom_bond_publ_flag
    C1 C2 . 1.337(2) ?
    C1 C14 . 1.470(2) ?
    C1 C7 . 1.478(2) ?
    C2 C3 . 1.410(2) ?
    C2 H2 . 0.9300 ?
    C3 N1 . 1.383(2) ?
    C3 C4 . 1.448(3) ?
    C4 N2 . 1.322(2) ?
    C4 N3 . 1.352(2) ?
    C5 N2 . 1.459(3) ?
    C5 H5A . 0.9600 ?
    C5 H5B . 0.9600 ?
    C5 H5C . 0.9600 ?
    C6 N3 . 1.471(2) ?
    C6 H6A . 0.9600 ?
    C6 H6B . 0.9600 ?
    C6 H6C . 0.9600 ?
    C7 N3 . 1.440(2) ?
    C7 O4 . 1.4527(19) ?
    C7 H7 . 0.9800 ?
    C8 O4 . 1.3767(19) ?
    C8 C9 . 1.389(2) ?
    C8 C13 . 1.392(2) ?
    C9 C10 . 1.381(3) ?
    C9 H9 . 0.9300 ?
    C10 C11 . 1.384(3) ?
    C10 H10 . 0.9300 ?
    C11 C12 . 1.367(3) ?
    C11 H11 . 0.9300 ?
    C12 C13 . 1.398(2) ?
    C12 H12 . 0.9300 ?
    C13 C14 . 1.474(2) ?
    C14 O3 . 1.228(2) ?
    O1 N1 . 1.271(2) ?
    O2 N1 . 1.250(2) ?
    N2 H2A . 0.8600 ?
loop_
    _geom_angle_atom_site_label_1
    _geom_angle_atom_site_label_2
    _geom_angle_atom_site_label_3
    _geom_angle_site_symmetry_1
    _geom_angle_site_symmetry_3
    _geom_angle
    _geom_angle_publ_flag
    C2 C1 C14 . . 123.98(15) ?
    C2 C1 C7 . . 121.15(15) ?
    C14 C1 C7 . . 114.82(14) ?
    C1 C2 C3 . . 121.34(16) ?
    C1 C2 H2 . . 119.3 ?
    C3 C2 H2 . . 119.3 ?
    N1 C3 C2 . . 117.53(16) ?
    N1 C3 C4 . . 121.99(16) ?
    C2 C3 C4 . . 120.25(15) ?
    N2 C4 N3 . . 123.19(16) ?
    N2 C4 C3 . . 119.11(15) ?
    N3 C4 C3 . . 117.71(15) ?
    N2 C5 H5A . . 109.5 ?
    N2 C5 H5B . . 109.5 ?
    H5A C5 H5B . . 109.5 ?
    N2 C5 H5C . . 109.5 ?
    H5A C5 H5C . . 109.5 ?
    H5B C5 H5C . . 109.5 ?
    N3 C6 H6A . . 109.5 ?
    N3 C6 H6B . . 109.5 ?
    H6A C6 H6B . . 109.5 ?
    N3 C6 H6C . . 109.5 ?
    H6A C6 H6C . . 109.5 ?
    H6B C6 H6C . . 109.5 ?
    N3 C7 O4 . . 106.47(12) ?
    N3 C7 C1 . . 115.21(13) ?
    O4 C7 C1 . . 110.46(13) ?
    N3 C7 H7 . . 108.2 ?
    O4 C7 H7 . . 108.2 ?
    C1 C7 H7 . . 108.2 ?
    O4 C8 C9 . . 116.82(15) ?
    O4 C8 C13 . . 121.86(15) ?
    C9 C8 C13 . . 121.26(16) ?
    C10 C9 C8 . . 118.23(18) ?
    C10 C9 H9 . . 120.9 ?
    C8 C9 H9 . . 120.9 ?
    C9 C10 C11 . . 121.74(18) ?
    C9 C10 H10 . . 119.1 ?
    C11 C10 H10 . . 119.1 ?
    C12 C11 C10 . . 119.15(17) ?
    C12 C11 H11 . . 120.4 ?
    C10 C11 H11 . . 120.4 ?
    C11 C12 C13 . . 121.18(18) ?
    C11 C12 H12 . . 119.4 ?
    C13 C12 H12 . . 119.4 ?
    C8 C13 C12 . . 118.32(16) ?
    C8 C13 C14 . . 120.29(15) ?
    C12 C13 C14 . . 120.99(16) ?
    O3 C14 C1 . . 122.65(16) ?
    O3 C14 C13 . . 122.98(17) ?
    C1 C14 C13 . . 114.19(15) ?
    C8 O4 C7 . . 112.85(13) ?
    O2 N1 O1 . . 119.09(16) ?
    O2 N1 C3 . . 119.25(16) ?
    O1 N1 C3 . . 121.65(16) ?
    C4 N2 C5 . . 133.91(16) ?
    C4 N2 H2A . . 113.0 ?
    C5 N2 H2A . . 113.0 ?
    C4 N3 C7 . . 124.17(14) ?
    C4 N3 C6 . . 122.96(15) ?
    C7 N3 C6 . . 112.47(13) ?
loop_
    _geom_torsion_atom_site_label_1
    _geom_torsion_atom_site_label_2
    _geom_torsion_atom_site_label_3
    _geom_torsion_atom_site_label_4
    _geom_torsion_site_symmetry_1
    _geom_torsion_site_symmetry_2
    _geom_torsion_site_symmetry_3
    _geom_torsion_site_symmetry_4
    _geom_torsion
    _geom_torsion_publ_flag
    C14 C1 C2 C3 . . . . 175.22(15) ?
    C7 C1 C2 C3 . . . . -2.0(3) ?
    C1 C2 C3 N1 . . . . -176.57(17) ?
    C1 C2 C3 C4 . . . . -1.9(2) ?
    N1 C3 C4 N2 . . . . -1.9(2) ?
    C2 C3 C4 N2 . . . . -176.32(15) ?
    N1 C3 C4 N3 . . . . 178.45(15) ?
    C2 C3 C4 N3 . . . . 4.0(2) ?
    C2 C1 C7 N3 . . . . 3.6(2) ?
    C14 C1 C7 N3 . . . . -173.86(14) ?
    C2 C1 C7 O4 . . . . 124.28(17) ?
    C14 C1 C7 O4 . . . . -53.19(18) ?
    O4 C8 C9 C10 . . . . -179.54(16) ?
    C13 C8 C9 C10 . . . . 3.2(2) ?
    C8 C9 C10 C11 . . . . -0.2(3) ?
    C9 C10 C11 C12 . . . . -2.6(3) ?
    C10 C11 C12 C13 . . . . 2.5(3) ?
    O4 C8 C13 C12 . . . . 179.59(16) ?
    C9 C8 C13 C12 . . . . -3.3(2) ?
    O4 C8 C13 C14 . . . . -7.7(2) ?
    C9 C8 C13 C14 . . . . 169.44(16) ?
    C11 C12 C13 C8 . . . . 0.4(3) ?
    C11 C12 C13 C14 . . . . -172.27(16) ?
    C2 C1 C14 O3 . . . . 18.8(3) ?
    C7 C1 C14 O3 . . . . -163.82(17) ?
    C2 C1 C14 C13 . . . . -156.47(16) ?
    C7 C1 C14 C13 . . . . 20.9(2) ?
    C8 C13 C14 O3 . . . . -165.56(17) ?
    C12 C13 C14 O3 . . . . 7.0(3) ?
    C8 C13 C14 C1 . . . . 9.7(2) ?
    C12 C13 C14 C1 . . . . -177.78(15) ?
    C9 C8 O4 C7 . . . . 157.13(15) ?
    C13 C8 O4 C7 . . . . -25.6(2) ?
    N3 C7 O4 C8 . . . . -179.19(12) ?
    C1 C7 O4 C8 . . . . 55.05(17) ?
    C2 C3 N1 O2 . . . . 1.8(3) ?
    C4 C3 N1 O2 . . . . -172.78(17) ?
    C2 C3 N1 O1 . . . . -179.23(17) ?
    C4 C3 N1 O1 . . . . 6.2(3) ?
    N3 C4 N2 C5 . . . . -14.2(3) ?
    C3 C4 N2 C5 . . . . 166.2(2) ?
    N2 C4 N3 C7 . . . . 178.08(15) ?
    C3 C4 N3 C7 . . . . -2.3(2) ?
    N2 C4 N3 C6 . . . . -9.7(2) ?
    C3 C4 N3 C6 . . . . 169.90(16) ?
    O4 C7 N3 C4 . . . . -124.20(15) ?
    C1 C7 N3 C4 . . . . -1.4(2) ?
    O4 C7 N3 C6 . . . . 62.89(17) ?
    C1 C7 N3 C6 . . . . -174.29(15) ?
loop_
    _geom_hbond_atom_site_label_D
    _geom_hbond_atom_site_label_H
    _geom_hbond_atom_site_label_A
    _geom_hbond_site_symmetry_A
    _geom_hbond_distance_DH
    _geom_hbond_distance_HA
    _geom_hbond_distance_DA
    _geom_hbond_angle_DHA
    N2 H2A O1 . 0.86 1.83 2.543(2) 139
    C5 H5A O2 1_554 0.96 2.46 3.376(3) 159
    C5 H5C O3 4_554 0.96 2.51 3.416(3) 157
    C6 H6A O3 4_554 0.96 2.55 3.429(2) 152
    C9 H9 O3 1_554 0.93 2.60 3.455(2) 154
