# Supplementary material for: Crystal structure of 1-methyl-2-methyl­amino-3-nitro-1H-chromeno[2,3-b]pyridin-5(10aH)-one
Source: Acta Crystallogr E Crystallogr Commun. 2015 Oct 7;71(Pt 11):o824–5. doi: 10.1107/S2056989015018241 (PMC4645028; doi:10.1107/S2056989015018241)
Supplement: Supplementary file 2 [file e-71-0o824-Isup2.hkl]

# 
# h,k,l, Fc-squared, Fo-squared, sigma(Fo-squared) and status flag 
# 
data_I
_shelx_title ' NPS-D in Fdd2' 
_shelx_refln_list_code          4 
_shelx_F_calc_maximum     1045.04 
_exptl_crystal_F_000      2400.00 
_reflns_d_resolution_high  0.8410 
 
loop_ 
 _symmetry_equiv_pos_as_xyz 
 'x, y, z' 
 '-x, -y, z' 
 '-x+1/4, y+1/4, z+1/4' 
 'x+1/4, -y+1/4, z+1/4' 
 'x, y+1/2, z+1/2' 
 '-x, -y+1/2, z+1/2' 
 '-x+1/4, y+3/4, z+3/4' 
 'x+1/4, -y+3/4, z+3/4' 
 'x+1/2, y, z+1/2' 
 '-x+1/2, -y, z+1/2' 
 '-x+3/4, y+1/4, z+3/4' 
 'x+3/4, -y+1/4, z+3/4' 
 'x+1/2, y+1/2, z' 
 '-x+1/2, -y+1/2, z' 
 '-x+3/4, y+3/4, z+1/4' 
 'x+3/4, -y+3/4, z+1/4' 
 
_cell_length_a    24.0182 
_cell_length_b    26.8445 
_cell_length_c     7.9140 
_cell_angle_alpha  90.000 
_cell_angle_beta   90.000 
_cell_angle_gamma  90.000 
 
_shelx_F_squared_multiplier     1.000 
 
loop_ 
 _refln_index_h 
 _refln_index_k 
 _refln_index_l 
 _refln_F_squared_calc 
 _refln_F_squared_meas 
 _refln_F_squared_sigma 
 _refln_observed_status 
   1   1  -9      227.84      269.89     45.78 o 
   3   1  -9        3.59       30.04     23.42 o 
   5   1  -9       65.16       31.81     25.69 o 
   7   1  -9      963.38     1019.76     88.75 o 
   1   3  -9       25.90       21.79     23.42 o 
   3   3  -9      232.08      254.30     36.53 o 
   5   3  -9      636.31      684.89     82.63 o 
   7   3  -9      261.36      239.54     41.97 o 
   1   5  -9      109.20      187.16     31.13 o 
   3   5  -9      282.65      245.19     33.69 o 
   5   5  -9      652.92      672.65     60.60 o 
   7   5  -9      469.36      440.49     68.84 o 
   1   7  -9        2.09        2.60     26.01 o 
   3   7  -9       63.15       63.61     30.86 o 
   5   7  -9      189.14      202.01     41.97 o 
   1   9  -9      167.35      185.98     53.62 o 
   0   0  -8       63.70       10.60     53.01 o 
   4   0  -8     2645.65     2358.15     79.10 o 
   8   0  -8       99.03      116.62     32.29 o 
  12   0  -8      133.17      135.38     79.51 o 
   2   2  -8     1130.55     1108.88     76.96 o 
   4   2  -8      618.42      568.14     34.96 o 
   6   2  -8     1591.35     1416.36     48.62 o 
   8   2  -8       64.06       43.22     24.30 o 
  10   2  -8      417.53      382.09     42.36 o 
  12   2  -8       73.16       77.38     26.23 o 
  14   2  -8       91.76      122.52     29.23 o 
   0   4  -8      325.91      336.12     46.74 o 
   2   4  -8      515.02      500.74     33.77 o 
   4   4  -8      639.31      700.31     46.71 o 
   6   4  -8      293.74      282.45     38.24 o 
   8   4  -8      301.09      333.54     39.49 o 
  10   4  -8      603.21      546.52     49.35 o 
  12   4  -8       38.27       40.68     32.32 o 
  14   4  -8      259.89      277.66     42.61 o 
   2   6  -8      403.64      383.64     33.98 o 
   4   6  -8      338.03      280.77     38.26 o 
   6   6  -8      683.61      721.25     52.61 o 
   8   6  -8      601.81      583.56     50.15 o 
  10   6  -8      191.71      205.85     64.27 o 
  12   6  -8      270.04      281.72     42.62 o 
  14   6  -8      217.76      244.69    105.15 o 
   0   8  -8      208.73      279.02     58.27 o 
   2   8  -8      590.96      677.08     44.71 o 
   4   8  -8      942.15      871.02     52.54 o 
   6   8  -8      396.97      538.17     51.52 o 
   8   8  -8      248.50      280.65     44.38 o 
  10   8  -8      317.38      429.58     46.20 o 
  12   8  -8      304.27      306.13     49.92 o 
   2  10  -8      443.60      493.61     39.87 o 
   4  10  -8      452.39      520.78     42.04 o 
   6  10  -8      806.70      765.72     61.21 o 
   8  10  -8     1466.89     1343.60     74.23 o 
  10  10  -8      695.62      774.95     72.94 o 
  12  10  -8      299.85      343.28    103.40 o 
   0  12  -8      236.60      335.34     63.61 o 
   2  12  -8      555.15      570.08     45.83 o 
   4  12  -8      290.57      363.01     39.22 o 
   6  12  -8      104.77      118.59     36.53 o 
   8  12  -8      534.07      417.76     90.97 o 
  10  12  -8     1253.45     1313.49     91.41 o 
   2  14  -8       35.69       41.41     23.37 o 
   4  14  -8       92.12       41.81     30.81 o 
   6  14  -8      950.20     1009.87     83.09 o 
   8  14  -8      583.07      580.49    100.57 o 
   0  16  -8      320.69      338.08     67.47 o 
   2  16  -8      242.50      172.55     38.42 o 
   4  16  -8       26.51       29.48     25.63 o 
   1   1  -7     1942.72     1989.14     37.16 o 
   3   1  -7       74.38       44.84     12.83 o 
   5   1  -7     7548.30     7660.38     71.97 o 
   7   1  -7      407.83      461.73     24.98 o 
   9   1  -7      886.82      888.32     39.36 o 
  11   1  -7      710.12      722.42     68.76 o 
  13   1  -7      175.89      156.80     31.11 o 
  15   1  -7      131.40      104.55     29.77 o 
  17   1  -7       81.82      105.58     41.97 o 
  19   1  -7      216.30      218.93     54.41 o 
   1   3  -7      255.88      279.88     19.69 o 
   3   3  -7     3085.61     2954.78     41.03 o 
   5   3  -7     3806.78     3387.23     44.25 o 
   7   3  -7     8770.50     8490.29     98.14 o 
   9   3  -7     5787.72     5342.54     96.27 o 
  11   3  -7      295.65      312.69     43.98 o 
  13   3  -7      596.51      529.54     61.21 o 
  15   3  -7      365.34      290.17     39.02 o 
  17   3  -7      233.38      285.15     55.09 o 
   1   5  -7     1151.39     1267.34     31.47 o 
   3   5  -7     3245.50     3108.37     42.90 o 
   5   5  -7     5538.94     5253.64     69.30 o 
   7   5  -7     3717.32     3803.15     65.07 o 
   9   5  -7     2118.28     2018.32     60.53 o 
  11   5  -7       37.66       20.22     27.54 o 
  13   5  -7      184.56      185.55     41.32 o 
  15   5  -7       37.27       37.51     28.29 o 
  17   5  -7       53.68       13.51     31.13 o 
   1   7  -7     2850.01     2812.85     52.17 o 
   3   7  -7       27.54       31.54     16.03 o 
   5   7  -7     4746.20     4657.83     77.50 o 
   7   7  -7     2707.81     2803.46     77.85 o 
   9   7  -7      873.65      963.34     52.28 o 
  11   7  -7      154.40       89.13     32.92 o 
  13   7  -7      173.56      224.76     35.68 o 
  15   7  -7      295.80      314.79     41.13 o 
  17   7  -7       74.85       88.67     34.27 o 
   1   9  -7      115.41       96.53     22.07 o 
   3   9  -7      260.73      338.98     30.38 o 
   5   9  -7     2047.95     2081.95     55.31 o 
   7   9  -7      405.99      396.53     36.64 o 
   9   9  -7      493.65      529.17     42.04 o 
  11   9  -7     3034.33     3009.53    104.46 o 
  13   9  -7      624.44      579.76     73.45 o 
  15   9  -7      112.74      130.96     38.42 o 
  17   9  -7       43.49       -9.71     30.18 o 
   1  11  -7      490.47      535.61     39.38 o 
   3  11  -7     2694.36     2593.34     70.49 o 
   5  11  -7     1036.03     1152.90     68.91 o 
   7  11  -7      990.94      938.62    101.10 o 
   9  11  -7     4003.11     3672.78     85.93 o 
  11  11  -7      858.80      850.32     73.45 o 
  13  11  -7      326.26      245.01     43.57 o 
  15  11  -7      208.55      129.05     40.87 o 
   1  13  -7      306.82      340.46     34.12 o 
   3  13  -7     1814.38     1739.15     75.76 o 
   5  13  -7     2398.61     2359.15     81.52 o 
   7  13  -7      757.50      900.12     63.28 o 
   9  13  -7     1015.95      859.59     60.79 o 
  11  13  -7      605.11      677.50    124.70 o 
  13  13  -7       10.86       10.75     41.97 o 
  15  13  -7      233.39      214.14     54.41 o 
   1  15  -7      734.79      861.05     64.47 o 
   3  15  -7      173.43      225.58     39.68 o 
   5  15  -7      562.82      663.77     57.95 o 
   7  15  -7      763.22      718.27     57.95 o 
   9  15  -7      470.03      550.57     55.47 o 
  11  15  -7     1795.88     1767.57     91.11 o 
  13  15  -7       58.00       82.51     44.63 o 
   1  17  -7      120.18      101.47     39.79 o 
   3  17  -7      179.65      214.16     39.72 o 
   5  17  -7      335.14      327.58     53.56 o 
   7  17  -7      329.69      347.70     46.83 o 
   9  17  -7      830.08      906.65     69.57 o 
  11  17  -7     1465.11     1430.55     97.93 o 
   1  19  -7       93.09       83.97     35.54 o 
   3  19  -7      919.14     1026.85     72.77 o 
   5  19  -7      348.67      434.99     50.61 o 
   7  19  -7       57.16       67.43     35.54 o 
   1  21  -7       65.97       43.49     35.02 o 
   3  21  -7      228.30      256.22     47.26 o 
   2   0  -6    16285.85    16331.69    140.42 o 
   6   0  -6    16895.15    16199.56    157.84 o 
  10   0  -6     4115.03     4089.89     77.49 o 
  14   0  -6      507.85      477.08     95.42 o 
  18   0  -6     1673.45     1494.85    159.03 o 
  22   0  -6      385.03      519.49    106.02 o 
   0   2  -6     1887.33     1779.20     42.25 o 
   2   2  -6      931.22      930.22     24.10 o 
   4   2  -6     4686.67     4625.01     49.04 o 
   6   2  -6    12026.10    11667.02     84.64 o 
   8   2  -6     2401.48     2330.23     57.63 o 
  10   2  -6      794.75      868.08     50.76 o 
  12   2  -6     1882.56     1604.38     59.38 o 
  14   2  -6      994.54      937.41     56.32 o 
  16   2  -6     1401.31     1283.43     62.84 o 
  18   2  -6     1845.03     1822.01    114.60 o 
  20   2  -6      369.52      352.55     48.20 o 
   2   4  -6      634.10      718.54     23.91 o 
   4   4  -6      667.73      646.49     24.74 o 
   6   4  -6     1258.35     1303.38     36.25 o 
   8   4  -6     5242.84     4843.23     67.05 o 
  10   4  -6     1906.12     1689.66     47.22 o 
  12   4  -6      576.32      522.70     33.23 o 
  14   4  -6      620.85      603.53     49.31 o 
  16   4  -6     3153.76     2947.89     99.47 o 
  18   4  -6       63.88       53.09     33.67 o 
  20   4  -6      196.30      114.69     38.42 o 
   0   6  -6     1131.82     1134.26     40.09 o 
   2   6  -6     1578.05     1524.73     29.42 o 
   4   6  -6     2927.23     2905.09     48.66 o 
   6   6  -6     8168.45     8185.67     92.07 o 
   8   6  -6     1381.25     1428.54     41.88 o 
  10   6  -6      994.03      919.54     37.06 o 
  12   6  -6     1240.12     1193.79     44.50 o 
  14   6  -6      191.30      212.38     30.49 o 
  16   6  -6      533.53      446.95     61.21 o 
  18   6  -6      534.26      558.10    104.06 o 
  20   6  -6       35.52       23.87     39.31 o 
   2   8  -6    10038.48    10092.66     96.08 o 
   4   8  -6     2755.49     2701.32     52.52 o 
   6   8  -6     6860.10     6594.54     83.29 o 
   8   8  -6     1993.11     1771.31     75.39 o 
  10   8  -6      899.87      769.13     37.27 o 
  12   8  -6     1713.07     1700.88     62.09 o 
  14   8  -6      945.11      857.09     65.80 o 
  16   8  -6      212.58      174.58     45.98 o 
  18   8  -6      165.63       49.15     39.74 o 
  20   8  -6      582.56      521.04     62.39 o 
   0  10  -6      395.99      413.48     31.79 o 
   2  10  -6     1565.75     1570.41     46.32 o 
   4  10  -6     3080.64     3011.34     55.49 o 
   6  10  -6     7677.85     7512.54     90.84 o 
   8  10  -6     2337.50     2255.27     87.63 o 
  10  10  -6     2171.33     2155.42     55.55 o 
  12  10  -6     1479.01     1523.46     68.06 o 
  14  10  -6      485.72      400.82     45.89 o 
  16  10  -6      622.10      540.47     61.95 o 
  18  10  -6      266.47      216.10     48.20 o 
  20  10  -6     1364.03     1444.92    115.67 o 
   2  12  -6      742.74      711.47     43.77 o 
   4  12  -6     1384.39     1402.66     57.04 o 
   6  12  -6      612.23      631.81     37.87 o 
   8  12  -6      185.10      213.16     30.86 o 
  10  12  -6      858.48      746.70     78.04 o 
  12  12  -6      398.79      443.45     76.51 o 
  14  12  -6      263.06      286.71     40.42 o 
  16  12  -6      209.30      177.55     49.41 o 
  18  12  -6      110.50       73.36     45.98 o 
   0  14  -6     7200.26     6717.43    179.92 o 
   2  14  -6     1571.31     1546.68     53.90 o 
   4  14  -6     1037.55     1052.21     64.82 o 
   6  14  -6     2099.87     1991.27     74.91 o 
   8  14  -6      529.18      621.60     54.20 o 
  10  14  -6      296.59      291.69     40.35 o 
  12  14  -6      433.21      443.60     50.15 o 
  14  14  -6      358.90      227.12     65.80 o 
  16  14  -6      969.03      990.57    118.53 o 
  18  14  -6       21.87       48.69     47.03 o 
   2  16  -6     3336.57     3365.04     95.19 o 
   4  16  -6       71.14       99.90     34.15 o 
   6  16  -6     1153.74     1170.52     71.41 o 
   8  16  -6       82.44       66.98     33.32 o 
  10  16  -6     1462.34     1580.11     83.15 o 
  12  16  -6      114.19       75.06     35.54 o 
  14  16  -6      131.11      104.33     39.79 o 
  16  16  -6      441.53      389.88     84.40 o 
   0  18  -6     3019.54     3155.10    134.94 o 
   2  18  -6      668.31      720.20     59.51 o 
   4  18  -6      694.84      700.61     59.12 o 
   6  18  -6     1128.24     1079.21     71.07 o 
   8  18  -6      484.78      476.51     53.49 o 
  10  18  -6     1207.65     1229.12     75.14 o 
  12  18  -6      705.84      891.71     65.73 o 
  14  18  -6       18.38       39.66     31.84 o 
   2  20  -6      335.37      303.43     47.26 o 
   4  20  -6      715.95      705.13     61.84 o 
   6  20  -6      269.31      314.08     48.10 o 
   8  20  -6       41.88       31.55     38.33 o 
  10  20  -6      358.04      392.82     52.03 o 
  12  20  -6       24.90       -3.84     31.17 o 
   0  22  -6     2311.50     2407.65    275.65 o 
   2  22  -6      177.14      181.47     43.02 o 
   4  22  -6      216.15      162.20     41.91 o 
   6  22  -6       80.04       35.58     38.42 o 
   8  22  -6       49.55       20.22     36.53 o 
   2  24  -6      830.79      810.28     67.46 o 
   4  24  -6      184.70      137.48     44.55 o 
   1   1  -5     1157.79     1233.58     19.04 o 
   3   1  -5      109.80      117.66     10.81 o 
   5   1  -5      473.03      441.52     16.98 o 
   7   1  -5     1260.06     1345.50     28.45 o 
   9   1  -5      506.19      507.61     24.67 o 
  11   1  -5      717.60      724.42     39.27 o 
  13   1  -5    16144.89    15637.24    217.29 o 
  15   1  -5     1718.07     1857.51     59.68 o 
  17   1  -5     3202.35     3024.81     72.50 o 
  19   1  -5     2430.96     2357.31     88.62 o 
  21   1  -5      346.65      351.74     43.09 o 
  23   1  -5       63.08       93.84     31.28 o 
   1   3  -5     2633.87     2663.49     30.18 o 
   3   3  -5     1279.66     1417.14     22.49 o 
   5   3  -5      518.42      556.30     22.33 o 
   7   3  -5      966.60     1021.94     27.06 o 
   9   3  -5     2823.84     2920.54     46.33 o 
  11   3  -5     3272.47     3134.99     58.92 o 
  13   3  -5     1821.07     1917.69    110.24 o 
  15   3  -5     4431.36     4271.33    119.67 o 
  17   3  -5      778.06      621.88     68.59 o 
  19   3  -5      275.52      329.66     52.93 o 
  21   3  -5      548.04      500.32     90.11 o 
  23   3  -5       38.35       99.96     50.89 o 
   1   5  -5     3644.53     3782.70     37.67 o 
   3   5  -5      679.65      677.36     25.38 o 
   5   5  -5     1426.16     1557.08     35.04 o 
   7   5  -5      962.96      960.20     32.19 o 
   9   5  -5     1027.42     1034.26     34.95 o 
  11   5  -5     3510.61     3322.74     61.06 o 
  13   5  -5     1050.29     1083.82     54.89 o 
  15   5  -5     9438.68     9254.21    118.59 o 
  17   5  -5      619.72      648.11     46.83 o 
  19   5  -5      313.77      346.34     49.41 o 
  21   5  -5      549.42      630.39     73.85 o 
  23   5  -5       90.42      119.88     48.30 o 
   1   7  -5     7271.45     7344.70     66.24 o 
   3   7  -5     3551.95     3366.96     44.44 o 
   5   7  -5     2950.97     2935.19     47.19 o 
   7   7  -5      775.84      846.80     38.92 o 
   9   7  -5     1982.04     1827.06     47.46 o 
  11   7  -5     2068.03     2059.23     51.11 o 
  13   7  -5     5416.29     5446.21     92.02 o 
  15   7  -5     1667.02     1707.90     70.07 o 
  17   7  -5     6013.69     5871.71    125.06 o 
  19   7  -5     1147.39      975.74     74.78 o 
  21   7  -5      711.19      780.57     94.02 o 
  23   7  -5       13.62       46.47     45.88 o 
   1   9  -5     3245.77     3041.47     50.75 o 
   3   9  -5      361.06      410.19     23.69 o 
   5   9  -5      269.83      292.96     23.90 o 
   7   9  -5     1120.80     1179.74     44.25 o 
   9   9  -5     2690.44     2490.86     55.15 o 
  11   9  -5      139.97      103.58     23.95 o 
  13   9  -5     6018.88     6296.24    101.04 o 
  15   9  -5      895.50      958.70     47.85 o 
  17   9  -5     1072.31     1071.48     59.88 o 
  19   9  -5     1323.26     1269.90     83.50 o 
  21   9  -5      228.97      223.44     51.27 o 
   1  11  -5     5180.11     5191.34     70.82 o 
   3  11  -5      109.19       74.80     19.51 o 
   5  11  -5     3968.19     4115.74     69.89 o 
   7  11  -5      187.79      202.54     30.82 o 
   9  11  -5     1758.23     1725.07     51.11 o 
  11  11  -5      229.22      212.11     26.16 o 
  13  11  -5     2864.14     2802.45     70.86 o 
  15  11  -5      256.50      207.83     39.79 o 
  17  11  -5      441.50      351.93     42.42 o 
  19  11  -5      117.05      123.69     63.30 o 
  21  11  -5      104.63       93.85     95.33 o 
   1  13  -5       57.33       70.90     22.60 o 
   3  13  -5     1240.33     1243.01     52.00 o 
   5  13  -5     3280.94     3400.81     73.78 o 
   7  13  -5     2672.83     2569.31     67.10 o 
   9  13  -5      163.22      125.18     27.96 o 
  11  13  -5      135.91      138.63     30.08 o 
  13  13  -5      767.22      799.77     59.51 o 
  15  13  -5     2010.48     1822.31     99.47 o 
  17  13  -5      341.95      329.35     43.87 o 
  19  13  -5       11.97       28.20     43.09 o 
  21  13  -5      183.42      140.59     55.63 o 
   1  15  -5     2053.67     2159.92     59.18 o 
   3  15  -5     2449.21     2217.75     62.87 o 
   5  15  -5     6277.06     6126.41    120.72 o 
   7  15  -5     1047.51     1060.93     53.62 o 
   9  15  -5      545.67      531.94     42.59 o 
  11  15  -5     1641.49     1763.93     66.61 o 
  13  15  -5     1300.63     1417.47     72.50 o 
  15  15  -5      805.86      839.76     61.84 o 
  17  15  -5      707.56      657.66     59.12 o 
  19  15  -5       77.65       16.13     44.63 o 
   1  17  -5     1091.47     1184.20     51.85 o 
   3  17  -5     2192.64     2001.99     73.33 o 
   5  17  -5     1259.12     1254.77     58.58 o 
   7  17  -5      746.62      723.47     52.20 o 
   9  17  -5     1554.63     1454.05     76.73 o 
  11  17  -5      538.55      599.99     61.21 o 
  13  17  -5      905.72      966.56     65.46 o 
  15  17  -5     1220.66     1232.54     93.34 o 
  17  17  -5      832.86      744.92     62.15 o 
   1  19  -5     3279.74     3389.85     99.31 o 
   3  19  -5      145.74      155.19     37.62 o 
   5  19  -5      794.94      893.59     63.28 o 
   7  19  -5       80.35       93.69     45.41 o 
   9  19  -5       36.73       55.05     38.26 o 
  11  19  -5      167.17      101.69     44.38 o 
  13  19  -5      631.29      577.56     61.21 o 
  15  19  -5      134.51      240.24     43.02 o 
  17  19  -5      116.83       83.98     39.68 o 
   1  21  -5     1081.51     1045.36    118.14 o 
   3  21  -5     1246.82     1334.10     78.08 o 
   5  21  -5     1651.88     1777.26     85.20 o 
   7  21  -5      917.50      941.30     73.45 o 
   9  21  -5      181.69      164.48     43.57 o 
  11  21  -5       19.27       56.67     34.14 o 
  13  21  -5      371.05      368.51     84.16 o 
  15  21  -5      293.97      275.77     62.74 o 
   1  23  -5      652.82      564.03     60.79 o 
   3  23  -5      550.97      562.17     59.51 o 
   5  23  -5     1314.55     1265.10     79.25 o 
   7  23  -5      117.03      138.35     47.44 o 
   9  23  -5      303.10      290.14     49.63 o 
  11  23  -5      339.34      304.50     50.61 o 
   1  25  -5      411.25      375.27     55.47 o 
   3  25  -5      222.60      143.49     47.26 o 
   5  25  -5      177.13      166.20     44.82 o 
   7  25  -5      601.86      548.62     60.79 o 
   9  25  -5      265.09      177.87     46.83 o 
   1  27  -5      990.22      993.03     78.08 o 
   0   0  -4    26792.08    26951.49    229.14 o 
   4   0  -4    15072.26    16143.75    117.35 o 
   8   0  -4     2911.30     3003.98     49.69 o 
  12   0  -4      580.94      637.69     40.72 o 
  16   0  -4     5845.95     5550.87    265.04 o 
  20   0  -4     3349.44     3201.73    137.82 o 
  24   0  -4      875.39     1113.19    106.02 o 
   2   2  -4    24018.47    25082.10    117.04 o 
   4   2  -4     7745.60     8311.89     53.45 o 
   6   2  -4     5463.01     6014.00     49.93 o 
   8   2  -4      670.68      720.47     21.59 o 
  10   2  -4      297.99      279.69     18.31 o 
  12   2  -4     2528.81     2587.12     43.69 o 
  14   2  -4     7637.14     7547.23    103.25 o 
  16   2  -4     2484.88     2482.20     50.70 o 
  18   2  -4     1144.58     1039.18     50.91 o 
  20   2  -4     2963.97     3008.49     79.10 o 
  22   2  -4      354.23      434.67     48.30 o 
  24   2  -4      127.20      184.73     43.14 o 
   0   4  -4     1105.57     1225.90     29.68 o 
   2   4  -4    28923.05    32533.51    150.53 o 
   4   4  -4       99.69      116.20     11.77 o 
   6   4  -4    11470.52    11844.75     83.35 o 
   8   4  -4      179.21      186.14     14.66 o 
  10   4  -4     1225.26     1172.87     28.90 o 
  12   4  -4      672.69      711.43     34.99 o 
  14   4  -4    15726.79    15419.22    167.77 o 
  16   4  -4      100.52      130.79     24.62 o 
  18   4  -4      987.63     1112.84     56.62 o 
  20   4  -4      656.33      783.29     72.17 o 
  22   4  -4      653.28      670.19     57.59 o 
  24   4  -4       22.17        5.53     30.85 o 
   2   6  -4     9896.20    10204.05     70.41 o 
   4   6  -4     2383.64     2606.86     34.69 o 
   6   6  -4      253.13      270.29     16.12 o 
   8   6  -4      407.93      458.32     30.01 o 
  10   6  -4     2341.81     2419.62     50.26 o 
  12   6  -4     6692.00     6490.79     84.41 o 
  14   6  -4     8633.82     8591.63    111.29 o 
  16   6  -4     2595.12     2338.01     66.30 o 
  18   6  -4     2881.10     2813.83     95.14 o 
  20   6  -4     1875.30     1805.42     73.42 o 
  22   6  -4      145.61       84.81     48.30 o 
  24   6  -4      254.86      197.19     55.85 o 
   0   8  -4     1026.55      965.96     32.14 o 
   2   8  -4     1436.49     1515.10     27.56 o 
   4   8  -4     4595.43     4914.94     50.52 o 
   6   8  -4     3477.31     3652.26     51.14 o 
   8   8  -4     3852.64     3864.37     62.70 o 
  10   8  -4     1189.23     1323.67     62.43 o 
  12   8  -4     2698.48     2779.17     57.88 o 
  14   8  -4      245.15      323.52     33.41 o 
  16   8  -4      620.82      651.28     41.61 o 
  18   8  -4      446.03      384.46     36.49 o 
  20   8  -4     1917.57     1963.70     72.22 o 
  22   8  -4       58.56       37.11     43.73 o 
  24   8  -4      276.58      268.80     54.41 o 
   2  10  -4    15149.33    14731.54    113.68 o 
   4  10  -4     3305.17     3263.73     47.51 o 
   6  10  -4     3218.32     3516.64     59.81 o 
   8  10  -4     1961.27     2055.57     49.10 o 
  10  10  -4      661.70      740.55     36.58 o 
  12  10  -4     4359.85     4167.97     72.71 o 
  14  10  -4     3757.43     4071.05     81.12 o 
  16  10  -4      816.24      800.46     47.02 o 
  18  10  -4      814.28      894.21     60.38 o 
  20  10  -4     1705.35     1706.53     74.54 o 
  22  10  -4      521.74      432.29     94.39 o 
  24  10  -4      105.57       32.54     44.90 o 
   0  12  -4     9273.46     9324.48    120.51 o 
   2  12  -4     1853.68     1962.80     43.24 o 
   4  12  -4     1645.41     1637.87     42.97 o 
   6  12  -4      456.09      474.53     30.57 o 
   8  12  -4       86.90       69.52     19.76 o 
  10  12  -4      427.04      474.88     31.20 o 
  12  12  -4     1334.26     1334.54     48.21 o 
  14  12  -4    11358.84    11171.35    165.23 o 
  16  12  -4     1321.36     1419.41     72.50 o 
  18  12  -4     2352.77     2470.99     84.56 o 
  20  12  -4     1145.60     1216.37    102.53 o 
  22  12  -4      425.50      316.92     56.17 o 
   2  14  -4     1876.74     1799.92     52.14 o 
   4  14  -4      413.57      439.80     33.55 o 
   6  14  -4     1632.64     1750.27     59.47 o 
   8  14  -4     2230.61     2133.57     59.90 o 
  10  14  -4      528.16      584.64     40.82 o 
  12  14  -4     1469.47     1544.34     79.44 o 
  14  14  -4     3273.22     3547.24     94.31 o 
  16  14  -4     2863.84     2829.98    121.09 o 
  18  14  -4     2902.86     2847.26     93.34 o 
  20  14  -4      491.18      457.27     78.04 o 
  22  14  -4      180.45      173.16     55.09 o 
   0  16  -4     3106.49     3277.52     84.80 o 
   2  16  -4     1009.14     1025.13     48.15 o 
   4  16  -4     3571.44     3499.49     74.59 o 
   6  16  -4     1806.01     1902.45     59.13 o 
   8  16  -4      396.11      357.53     36.49 o 
  10  16  -4     2429.86     2309.20     69.49 o 
  12  16  -4     2186.17     2346.20     82.62 o 
  14  16  -4      204.20      195.35     40.87 o 
  16  16  -4       29.57       68.86     36.53 o 
  18  16  -4      433.12      222.85     41.64 o 
  20  16  -4      427.35      491.27    106.62 o 
   2  18  -4     1820.34     1713.92     65.37 o 
   4  18  -4      328.22      357.78     34.99 o 
   6  18  -4     2755.06     2688.12     72.08 o 
   8  18  -4      509.82      454.29     57.09 o 
  10  18  -4     1352.25     1392.88     60.64 o 
  12  18  -4      381.95      376.34     46.20 o 
  14  18  -4       34.73       41.18     34.15 o 
  16  18  -4     1101.37     1252.89    121.43 o 
  18  18  -4       78.22       65.92     35.97 o 
  20  18  -4      581.10      557.26     56.02 o 
   0  20  -4      507.31      561.29     65.11 o 
   2  20  -4     1890.25     1937.07     70.73 o 
   4  20  -4      130.78      146.33     29.52 o 
   6  20  -4      954.69      990.21     54.34 o 
   8  20  -4      337.18      383.93     48.41 o 
  10  20  -4      693.41      636.34     56.84 o 
  12  20  -4      411.98      434.16     51.15 o 
  14  20  -4     2242.04     2207.85     94.87 o 
  16  20  -4      445.56      488.70     70.69 o 
  18  20  -4     1713.52     1665.27     99.47 o 
   2  22  -4      734.85      740.71     60.79 o 
   4  22  -4     1979.62     2023.24     81.74 o 
   6  22  -4     2020.25     2212.35    116.30 o 
   8  22  -4      446.98      455.17     51.52 o 
  10  22  -4      427.02      491.45     53.01 o 
  12  22  -4      287.39      325.41     50.15 o 
  14  22  -4      268.70      332.81     50.15 o 
  16  22  -4      408.72      307.24     53.62 o 
   0  24  -4     1477.86     1562.00    122.17 o 
   2  24  -4      270.90      251.31     47.26 o 
   4  24  -4      547.80      584.86     57.95 o 
   6  24  -4     1667.43     1813.02     87.07 o 
   8  24  -4      105.20      108.67     42.41 o 
  10  24  -4      748.86      728.81     66.10 o 
  12  24  -4      391.96      435.82     88.75 o 
  14  24  -4      125.67       79.70     43.88 o 
   2  26  -4      204.23      243.57     48.88 o 
   4  26  -4      259.78      231.25     61.21 o 
   6  26  -4      302.02      234.77     48.41 o 
   8  26  -4      610.92      528.58     73.45 o 
  10  26  -4      380.46      365.32     54.20 o 
   0  28  -4      683.89      855.99    104.15 o 
   2  28  -4      678.44      695.23     66.10 o 
   4  28  -4      716.22      708.63     97.93 o 
   6  28  -4       65.59       13.25     50.50 o 
   1   1  -3      250.74      253.65      8.84 o 
   3   1  -3    16555.52    17087.42     84.54 o 
   5   1  -3    19425.82    20038.82    100.97 o 
   7   1  -3     9537.67     9568.02     64.15 o 
   9   1  -3    25065.80    26704.74    143.45 o 
  11   1  -3     1161.06     1177.30     21.05 o 
  13   1  -3     1969.81     1825.28     34.19 o 
  15   1  -3     2042.37     2064.49     43.75 o 
  17   1  -3     1342.72     1310.94     40.30 o 
  19   1  -3      457.18      383.98     29.58 o 
  21   1  -3      520.12      495.93     36.73 o 
  23   1  -3      321.64      292.42     52.48 o 
  25   1  -3      357.76      391.85     55.85 o 
  27   1  -3       24.66      -43.37     40.72 o 
   1   3  -3    14018.35    15194.91     76.40 o 
   3   3  -3     3597.61     4051.65     35.00 o 
   5   3  -3     1232.19     1283.92     22.40 o 
   7   3  -3    12058.80    12786.88     87.92 o 
   9   3  -3      973.73     1122.92     24.54 o 
  11   3  -3      729.24      697.79     22.68 o 
  13   3  -3      280.85      311.14     18.96 o 
  15   3  -3      213.92      226.68     23.48 o 
  17   3  -3     3124.06     2984.84     54.34 o 
  19   3  -3     3701.21     3654.30     73.93 o 
  21   3  -3      517.21      536.88     44.63 o 
  23   3  -3       90.98       47.71     37.48 o 
  25   3  -3      370.78      475.53     63.39 o 
   1   5  -3     9099.89     9009.75     59.14 o 
   3   5  -3     4073.58     4220.45     39.69 o 
   5   5  -3     7639.51     7818.03     60.50 o 
   7   5  -3     9851.61    11019.15     77.48 o 
   9   5  -3     9111.10     9199.25     74.24 o 
  11   5  -3     2161.34     2220.00     35.66 o 
  13   5  -3       20.94       20.00     15.81 o 
  15   5  -3      234.01      264.15     29.61 o 
  17   5  -3     5087.85     4920.39     90.04 o 
  19   5  -3     2654.20     2446.71     58.45 o 
  21   5  -3     4260.51     3914.49    106.88 o 
  23   5  -3      229.15      235.40     35.70 o 
  25   5  -3       77.91       82.58     45.51 o 
   1   7  -3     9218.88     8995.79     68.66 o 
   3   7  -3    11500.99    11766.68     79.46 o 
   5   7  -3     3806.16     3510.27     39.33 o 
   7   7  -3      357.34      374.61     17.59 o 
   9   7  -3    16275.47    16884.69    110.31 o 
  11   7  -3     2635.46     2583.64     46.38 o 
  13   7  -3     1777.38     1693.05     46.80 o 
  15   7  -3     1668.12     1606.84     54.71 o 
  17   7  -3     1290.56     1287.50     57.08 o 
  19   7  -3      752.40      776.82     61.90 o 
  21   7  -3     1167.73     1155.79     72.08 o 
  23   7  -3      261.83      258.63     38.26 o 
  25   7  -3      120.26       87.81     40.69 o 
   1   9  -3     2188.52     2263.45     32.99 o 
   3   9  -3    22079.66    22026.96    136.50 o 
   5   9  -3    11280.58    11260.44     81.40 o 
   7   9  -3     4049.52     4022.23     45.51 o 
   9   9  -3    10557.28    10906.17     95.27 o 
  11   9  -3     1258.90     1238.51     36.74 o 
  13   9  -3      508.29      464.55     51.37 o 
  15   9  -3     1491.70     1460.81     51.46 o 
  17   9  -3       91.93       31.40     30.79 o 
  19   9  -3     1692.17     1719.35     77.21 o 
  21   9  -3      947.67     1006.91     65.46 o 
  23   9  -3      246.44      354.25     44.79 o 
  25   9  -3      257.48      316.35     56.17 o 
   1  11  -3     8802.60     9720.92     79.07 o 
   3  11  -3     2893.56     3151.52     39.30 o 
   5  11  -3     3015.07     3141.29     42.74 o 
   7  11  -3     5205.23     5285.01     58.90 o 
   9  11  -3      898.23     1006.27     35.04 o 
  11  11  -3      339.06      396.05     26.89 o 
  13  11  -3      336.63      365.94     36.59 o 
  15  11  -3     1994.00     1965.18     60.53 o 
  17  11  -3     2031.79     2056.78     75.14 o 
  19  11  -3     2583.29     2729.86     86.86 o 
  21  11  -3     3311.34     3484.80    101.00 o 
  23  11  -3      269.64      213.51     41.32 o 
  25  11  -3      520.19      384.41     63.87 o 
   1  13  -3     1591.69     1572.37     33.84 o 
   3  13  -3     1359.06     1335.73     29.18 o 
   5  13  -3     9613.67     9343.99     86.56 o 
   7  13  -3     1188.77     1081.18     35.84 o 
   9  13  -3      978.90      875.88     39.33 o 
  11  13  -3     5980.16     5924.96     85.45 o 
  13  13  -3      691.24      708.20     80.49 o 
  15  13  -3     2269.20     2294.63     76.18 o 
  17  13  -3     4215.88     4030.74    100.04 o 
  19  13  -3     1464.76     1443.53     74.98 o 
  21  13  -3     3645.89     3855.01    104.19 o 
  23  13  -3      708.55      758.75     61.41 o 
   1  15  -3      496.06      436.66     23.46 o 
   3  15  -3     1699.65     1838.14     42.43 o 
   5  15  -3     1142.41     1234.69     43.39 o 
   7  15  -3      585.08      464.06     40.53 o 
   9  15  -3      618.02      658.54     40.82 o 
  11  15  -3      430.93      504.46     40.57 o 
  13  15  -3      184.87      123.55     34.15 o 
  15  15  -3      219.45      310.95     40.87 o 
  17  15  -3     1353.81     1389.12     79.66 o 
  19  15  -3      827.74      766.03     60.09 o 
  21  15  -3      446.35      449.42     59.68 o 
  23  15  -3      282.00      403.03     50.61 o 
   1  17  -3     4356.95     4157.04     59.38 o 
   3  17  -3     1873.66     1842.75     58.11 o 
   5  17  -3     5020.64     5032.88     87.39 o 
   7  17  -3      873.95      998.91     61.26 o 
   9  17  -3     3236.30     3253.13     75.28 o 
  11  17  -3        5.34        5.30     28.80 o 
  13  17  -3      853.35      769.37     56.84 o 
  15  17  -3     1426.76     1418.53     75.44 o 
  17  17  -3      564.67      550.52     53.01 o 
  19  17  -3      319.57      368.81     52.68 o 
  21  17  -3      988.56     1013.32     76.51 o 
   1  19  -3      116.06       94.72     24.39 o 
   3  19  -3     1042.21     1042.77     43.09 o 
   5  19  -3      300.51      266.43     32.38 o 
   7  19  -3     1299.15     1300.78     57.78 o 
   9  19  -3     2284.51     2101.82     65.70 o 
  11  19  -3      444.68      487.86     53.56 o 
  13  19  -3     1453.93     1429.86     75.14 o 
  15  19  -3     2649.85     2697.13     96.40 o 
  17  19  -3     2312.25     2417.15     89.88 o 
  19  19  -3     1150.92     1107.80     84.16 o 
  21  19  -3     1655.26     1637.85    101.12 o 
   1  21  -3     2451.82     2434.09     72.85 o 
   3  21  -3     1748.83     1718.00     56.82 o 
   5  21  -3      259.99      290.88     44.06 o 
   7  21  -3      238.50      228.92     34.39 o 
   9  21  -3      293.99      264.18     37.22 o 
  11  21  -3      488.00      444.87     48.41 o 
  13  21  -3      913.77      915.46     99.47 o 
  15  21  -3     2218.48     2316.59     89.88 o 
  17  21  -3     2003.26     2071.55    108.65 o 
  19  21  -3      814.64      842.25     79.10 o 
   1  23  -3      223.11      224.17     40.42 o 
   3  23  -3     1739.56     1766.40     80.25 o 
   5  23  -3      712.55      732.20     59.51 o 
   7  23  -3       62.92       64.59     36.53 o 
   9  23  -3        4.23       12.38     41.32 o 
  11  23  -3       67.74       54.38     38.24 o 
  13  23  -3      102.45       57.90     38.80 o 
  15  23  -3      188.73      164.17     46.20 o 
  17  23  -3      433.06      354.31     56.92 o 
   1  25  -3      877.22      957.82     66.10 o 
   3  25  -3      319.99      353.78     53.16 o 
   5  25  -3     1065.45     1093.39     71.41 o 
   7  25  -3     1187.56     1340.82     80.74 o 
   9  25  -3      141.92       68.20     39.49 o 
  11  25  -3      153.93      105.41     44.38 o 
  13  25  -3      196.57      180.58     48.97 o 
  15  25  -3      315.42      286.03     75.02 o 
   1  27  -3      410.40      418.16     64.27 o 
   3  27  -3      781.93      762.37     82.63 o 
   5  27  -3      399.00      511.29     56.50 o 
   7  27  -3      237.16      172.81     47.44 o 
   9  27  -3      178.57       72.45     39.49 o 
  11  27  -3      282.06      209.12     47.26 o 
   1  29  -3     1578.06     1664.13     92.65 o 
   3  29  -3       92.68       65.34     40.42 o 
   5  29  -3     1189.48     1188.64     80.86 o 
   7  29  -3      158.94      214.55     50.15 o 
   2   0  -2      653.75      698.81     16.29 o 
   6   0  -2    53675.09    54638.39    409.16 o 
  10   0  -2    10015.77    10008.33     95.04 o 
  14   0  -2     3059.47     3476.33     71.92 o 
  18   0  -2     6749.90     6843.65    112.11 o 
  22   0  -2     3561.95     3090.60    201.43 o 
  26   0  -2     1008.74      858.74    106.02 o 
   0   2  -2   100848.55    99859.02    542.07 o 
   2   2  -2     6350.05     5897.20     40.45 o 
   4   2  -2    15069.08    14998.06     88.96 o 
   6   2  -2     1044.04     1047.38     19.39 o 
   8   2  -2     6523.82     6652.74     60.93 o 
  10   2  -2     1591.94     1812.14     27.01 o 
  12   2  -2     5483.21     6101.55     54.84 o 
  14   2  -2     3882.62     4029.76     47.19 o 
  16   2  -2     3764.06     3915.17     52.24 o 
  18   2  -2     5537.48     5226.52     69.78 o 
  20   2  -2    15003.64    14254.89    132.54 o 
  22   2  -2     2079.87     1831.55     53.62 o 
  24   2  -2      669.56      629.94     71.42 o 
  26   2  -2       52.14       37.11     44.98 o 
   2   4  -2      377.93      423.67     20.52 o 
   4   4  -2    14848.72    14459.96     84.30 o 
   6   4  -2    10818.28    10561.94     69.20 o 
   8   4  -2    38957.97    39273.09    224.30 o 
  10   4  -2     4263.37     4431.31     52.34 o 
  12   4  -2    12032.29    13389.84     92.92 o 
  14   4  -2      662.85      654.80     30.12 o 
  16   4  -2     5811.89     5456.86     68.57 o 
  18   4  -2      851.83      926.91     39.87 o 
  20   4  -2    22947.64    23385.26    186.96 o 
  22   4  -2     1994.55     1773.49     51.89 o 
  24   4  -2      199.38      226.98     37.29 o 
  26   4  -2       19.94       74.21     53.01 o 
   0   6  -2     5558.75     4856.71     88.94 o 
   2   6  -2       37.31       31.40      7.60 o 
   4   6  -2    16384.16    16508.65     97.06 o 
   6   6  -2    19831.98    19540.44    112.86 o 
   8   6  -2     7374.42     7290.86     64.89 o 
  10   6  -2     3442.13     3902.79     48.62 o 
  12   6  -2      697.65      827.23     28.40 o 
  14   6  -2     3175.03     3303.26     47.51 o 
  16   6  -2     2043.55     1990.25     43.96 o 
  18   6  -2     7847.80     7802.61     97.75 o 
  20   6  -2     8585.23     8115.46    105.33 o 
  22   6  -2     3384.54     3250.29     88.76 o 
  24   6  -2      108.30      106.02     49.98 o 
  26   6  -2       78.04      110.10     53.01 o 
   2   8  -2     4919.96     4631.43     40.91 o 
   4   8  -2     4833.92     4307.30     41.48 o 
   6   8  -2     4058.67     3991.71     41.58 o 
   8   8  -2     7266.38     7726.65     67.02 o 
  10   8  -2      639.12      657.38     24.26 o 
  12   8  -2      439.18      485.43     29.34 o 
  14   8  -2     1374.33     1291.58     44.39 o 
  16   8  -2     1535.79     1511.20     44.18 o 
  18   8  -2     3011.28     3122.87     79.98 o 
  20   8  -2     1244.59     1277.15     65.24 o 
  22   8  -2     2606.16     2506.06     90.28 o 
  24   8  -2      473.17      501.71     46.55 o 
  26   8  -2      303.78      279.48     46.28 o 
   0  10  -2    52212.96    48693.88    342.84 o 
   2  10  -2      561.85      516.90     18.73 o 
   4  10  -2    11936.10    11327.77     79.17 o 
   6  10  -2     3022.76     3056.76     37.70 o 
   8  10  -2     1500.27     1626.88     31.54 o 
  10  10  -2     1625.46     1645.81     34.66 o 
  12  10  -2     1324.86     1609.50     39.73 o 
  14  10  -2      288.46      274.11     38.49 o 
  16  10  -2     1062.71     1097.98     45.85 o 
  18  10  -2     3387.96     3338.63     72.01 o 
  20  10  -2     4694.79     4763.79     88.10 o 
  22  10  -2     2157.09     2173.94     65.20 o 
  24  10  -2     1026.15     1134.23     57.42 o 
  26  10  -2      352.19      374.16     52.74 o 
   2  12  -2     1272.42     1303.51     22.72 o 
   4  12  -2     2132.25     2206.31     32.85 o 
   6  12  -2    11068.39    11101.02     89.92 o 
   8  12  -2     8834.42     9121.78     92.24 o 
  10  12  -2     4097.74     4277.37     61.39 o 
  12  12  -2     7503.24     7477.60     86.12 o 
  14  12  -2      554.75      561.55     38.75 o 
  16  12  -2     4263.89     4408.68     85.03 o 
  18  12  -2      713.99      883.15     57.95 o 
  20  12  -2     4747.99     4862.87    111.13 o 
  22  12  -2     3167.73     3134.92     77.39 o 
  24  12  -2       22.49       21.33     48.73 o 
   0  14  -2    15977.91    15237.72    118.24 o 
   2  14  -2    25223.38    24543.93    124.98 o 
   4  14  -2    13651.09    13236.84     93.95 o 
   6  14  -2      222.42      185.70     21.87 o 
   8  14  -2     1144.54     1228.44     37.82 o 
  10  14  -2       84.29       73.24     20.30 o 
  12  14  -2       67.82       37.71     23.12 o 
  14  14  -2      143.01      113.21     26.85 o 
  16  14  -2      947.57      988.21     60.21 o 
  18  14  -2     6070.93     6363.71    125.48 o 
  20  14  -2     2328.86     2276.20     83.81 o 
  22  14  -2      204.76      241.29     36.12 o 
  24  14  -2      560.95      642.16     56.62 o 
   2  16  -2     8040.79     7733.71     63.20 o 
   4  16  -2     3071.62     2862.02     42.04 o 
   6  16  -2     1108.51     1050.24     39.98 o 
   8  16  -2     1227.40     1450.80     66.92 o 
  10  16  -2      132.68       84.97     22.31 o 
  12  16  -2      712.18      720.13     53.99 o 
  14  16  -2      821.11      773.52     46.34 o 
  16  16  -2     1090.57     1345.58     71.41 o 
  18  16  -2     1040.08     1081.52     64.82 o 
  20  16  -2      164.74      216.94     43.02 o 
  22  16  -2      442.11      543.93     63.06 o 
   0  18  -2     9351.76     8872.27     97.75 o 
   2  18  -2       58.16       57.32     16.02 o 
   4  18  -2     7794.49     8061.55     79.41 o 
   6  18  -2     1388.87     1278.20     39.84 o 
   8  18  -2      370.76      353.63     30.57 o 
  10  18  -2      118.98       74.21     23.95 o 
  12  18  -2       85.45       68.18     27.11 o 
  14  18  -2      186.09      187.07     38.24 o 
  16  18  -2      103.55       49.47     32.92 o 
  18  18  -2     1059.28     1168.97     70.13 o 
  20  18  -2      637.46      628.26     65.80 o 
  22  18  -2      697.50      753.38     71.23 o 
   2  20  -2     3569.70     3492.21     55.17 o 
   4  20  -2     7092.32     7158.24     93.36 o 
   6  20  -2      505.88      511.21     29.99 o 
   8  20  -2      578.69      601.20     29.99 o 
  10  20  -2      693.65      651.03     57.87 o 
  12  20  -2      287.78      356.24     44.82 o 
  14  20  -2     1370.99     1479.37     75.14 o 
  16  20  -2     2414.21     2451.39    101.00 o 
  18  20  -2      976.70     1001.96     68.86 o 
  20  20  -2      855.72      875.87     81.46 o 
   0  22  -2     4736.36     4474.91    113.24 o 
   2  22  -2     6207.95     5998.59     74.06 o 
   4  22  -2     3037.08     2976.16     67.12 o 
   6  22  -2      742.82      719.02     41.76 o 
   8  22  -2      362.55      290.80     25.13 o 
  10  22  -2      236.47      293.59     41.91 o 
  12  22  -2      691.80      614.82     61.21 o 
  14  22  -2      251.44      271.44     49.28 o 
  16  22  -2     1576.35     1437.17     91.81 o 
  18  22  -2     1311.94     1421.89     95.76 o 
   2  24  -2     1929.87     2076.17     54.76 o 
   4  24  -2     1813.88     1697.10     50.96 o 
   6  24  -2      360.27      442.56     36.26 o 
   8  24  -2     1206.72     1193.78     55.70 o 
  10  24  -2       80.39       69.20     29.52 o 
  12  24  -2      637.83      613.68     57.95 o 
  14  24  -2      785.51      772.74     62.40 o 
  16  24  -2      600.12      592.89     69.20 o 
   0  26  -2      591.29      637.39     64.59 o 
   2  26  -2      206.08      199.79     50.08 o 
   4  26  -2     1869.11     1821.81     77.44 o 
   6  26  -2       43.16       72.64     30.40 o 
   8  26  -2      135.60       95.32     30.68 o 
  10  26  -2       51.19       20.11     36.53 o 
  12  26  -2       17.13       12.64     34.15 o 
  14  26  -2      141.84      122.69     86.03 o 
   2  28  -2     2228.95     2111.46     67.14 o 
   4  28  -2     1032.90      868.02     64.80 o 
   6  28  -2       23.19       -4.99     28.71 o 
   8  28  -2       88.64       54.75     30.08 o 
  10  28  -2      174.57      178.19     37.97 o 
  12  28  -2      466.42      436.91     67.33 o 
   0  30  -2     1502.15     1386.16     89.63 o 
   2  30  -2     1000.15      753.35     63.22 o 
   4  30  -2      432.60      371.39     45.97 o 
   6  30  -2      702.81      638.75     57.08 o 
   1   1  -1   107357.05   103344.31    475.00 o 
   3   1  -1      405.99      428.79     11.07 o 
   5   1  -1     1801.50     1832.87     20.80 o 
   7   1  -1      709.74      706.61     14.81 o 
   9   1  -1    17958.83    17500.62     98.03 o 
  11   1  -1     4918.97     4936.67     44.03 o 
  13   1  -1     7185.14     7875.54     61.80 o 
  15   1  -1     2981.88     3025.80     43.35 o 
  17   1  -1      262.19      279.82     19.92 o 
  19   1  -1     8570.81     8342.38     88.62 o 
  21   1  -1     3593.96     3623.75     65.44 o 
  23   1  -1      891.84     1060.09     54.08 o 
  25   1  -1       92.84      155.27     32.92 o 
  27   1  -1        5.13       -5.30     44.98 o 
   1   3  -1    13443.18    12505.38     66.29 o 
   3   3  -1     6700.44     6401.35     43.49 o 
   5   3  -1    23567.85    22167.41    129.28 o 
   7   3  -1     4230.40     4195.44     39.53 o 
   9   3  -1     3816.72     3554.10     36.52 o 
  11   3  -1    53282.29    55125.42    287.68 o 
  13   3  -1     1596.01     1940.23     31.54 o 
  15   3  -1     7566.13     7685.14     77.51 o 
  17   3  -1      947.27      880.43     31.72 o 
  19   3  -1     5053.11     4896.06     66.59 o 
  21   3  -1     6519.00     6681.33     96.41 o 
  23   3  -1     2190.24     2053.31     78.58 o 
  25   3  -1      117.94      130.70     46.66 o 
  27   3  -1       95.66       84.81     74.21 o 
   1   5  -1     3310.20     3048.98     26.57 o 
   3   5  -1    28357.54    26232.77    140.49 o 
   5   5  -1    20003.41    17952.30    105.16 o 
   7   5  -1     3320.88     3302.97     35.26 o 
   9   5  -1     6762.84     6375.78     56.34 o 
  11   5  -1    45679.69    47033.81    266.45 o 
  13   5  -1      483.43      488.46     19.46 o 
  15   5  -1     1288.40     1343.23     36.67 o 
  17   5  -1      611.64      630.24     31.20 o 
  19   5  -1      246.45      318.04     26.78 o 
  21   5  -1     5688.35     5263.70     86.47 o 
  23   5  -1     1688.36     1614.40     62.27 o 
  25   5  -1      165.70      113.50     37.29 o 
  27   5  -1       10.85       55.46     48.30 o 
   1   7  -1   355355.69   335685.31   1332.37 o 
   3   7  -1    43828.52    40103.24    198.08 o 
   5   7  -1    11078.70    10688.24     73.33 o 
   7   7  -1     9587.66     9346.71     73.49 o 
   9   7  -1     3558.95     3578.09     39.55 o 
  11   7  -1     1770.95     1938.47     31.66 o 
  13   7  -1     2130.31     2133.08     37.39 o 
  15   7  -1      443.05      439.89     24.54 o 
  17   7  -1     6565.08     6621.82     81.89 o 
  19   7  -1     2088.73     2096.61     70.71 o 
  21   7  -1     1382.68     1388.65     50.55 o 
  23   7  -1      187.28      223.20     40.48 o 
  25   7  -1       99.81       88.35     36.73 o 
  27   7  -1      173.07      138.98     41.97 o 
   1   9  -1     2462.14     2169.40     22.13 o 
   3   9  -1     2977.93     2825.50     25.92 o 
   5   9  -1      954.00      849.35     18.47 o 
   7   9  -1     6165.77     5608.90     48.08 o 
   9   9  -1     1252.33     1193.26     25.03 o 
  11   9  -1     2837.54     2952.00     37.77 o 
  13   9  -1     4939.86     4748.94     54.86 o 
  15   9  -1     9126.70     9271.97     99.50 o 
  17   9  -1     3898.23     3896.95     73.60 o 
  19   9  -1     7141.55     6850.65     88.52 o 
  21   9  -1     1406.73     1405.76     46.98 o 
  23   9  -1      100.20      123.06     39.79 o 
  25   9  -1       39.78       84.95     32.26 o 
  27   9  -1      109.43      119.63     35.68 o 
   1  11  -1     7721.85     7722.34     47.85 o 
   3  11  -1     4382.82     4251.05     35.25 o 
   5  11  -1     2811.50     2897.69     32.10 o 
   7  11  -1    15386.79    15260.50     97.33 o 
   9  11  -1     3965.48     3900.66     42.84 o 
  11  11  -1     3228.04     3188.18     41.16 o 
  13  11  -1     1202.62     1306.80     53.04 o 
  15  11  -1     4748.51     4936.74     72.55 o 
  17  11  -1     1353.90     1406.38     46.42 o 
  19  11  -1     2526.22     2727.37     69.54 o 
  21  11  -1     1152.68     1156.63     54.34 o 
  23  11  -1      338.70      420.83     42.04 o 
  25  11  -1      655.19      724.13     54.71 o 
   1  13  -1     6510.85     6410.64     45.27 o 
   3  13  -1    20082.10    19551.36     97.86 o 
   5  13  -1    13967.42    13273.91     80.62 o 
   7  13  -1     4702.57     4641.19     44.23 o 
   9  13  -1     1102.58      998.11     27.22 o 
  11  13  -1     3104.34     3203.65     60.11 o 
  13  13  -1      490.97      487.81     29.67 o 
  15  13  -1      248.41      316.10     28.62 o 
  17  13  -1       62.63       67.28     33.74 o 
  19  13  -1     1446.99     1451.70     52.81 o 
  21  13  -1     1465.48     1397.16     59.23 o 
  23  13  -1      998.07      957.68     59.13 o 
  25  13  -1      103.65      156.71     37.43 o 
   1  15  -1    52537.55    51587.05    222.28 o 
   3  15  -1     6880.69     6473.10     50.38 o 
   5  15  -1     8298.00     8082.83     58.34 o 
   7  15  -1     1673.52     1810.74     39.31 o 
   9  15  -1     1796.13     1772.18     40.27 o 
  11  15  -1     1544.68     1425.88     40.15 o 
  13  15  -1     2476.83     2387.50     56.90 o 
  15  15  -1      449.33      497.53     33.38 o 
  17  15  -1     3247.93     3283.94     67.14 o 
  19  15  -1      430.80      440.75     38.97 o 
  21  15  -1     2237.37     2333.50     70.28 o 
  23  15  -1      325.81      381.15     43.88 o 
  25  15  -1      118.55       99.36     37.62 o 
   1  17  -1     1766.74     1628.07     29.01 o 
   3  17  -1      765.84      815.75     24.73 o 
   5  17  -1     1268.44     1300.74     28.14 o 
   7  17  -1     3884.22     3797.50     49.76 o 
   9  17  -1      553.59      563.95     28.76 o 
  11  17  -1      898.31      916.05     39.98 o 
  13  17  -1     2433.31     2369.51     71.91 o 
  15  17  -1     4339.44     4292.69     73.55 o 
  17  17  -1      641.71      680.86     45.41 o 
  19  17  -1     4710.44     4614.93    109.51 o 
  21  17  -1       75.38       50.59     34.14 o 
  23  17  -1      160.82      170.09     42.85 o 
   1  19  -1     4815.29     4721.02     55.06 o 
   3  19  -1      101.55       93.99     15.89 o 
   5  19  -1     2182.14     2158.30     49.39 o 
   7  19  -1     2798.23     2790.79     45.45 o 
   9  19  -1      283.15      293.93     23.70 o 
  11  19  -1      521.00      559.43     34.50 o 
  13  19  -1      758.29      806.54     46.74 o 
  15  19  -1      251.16      278.13     34.99 o 
  17  19  -1     1303.75     1297.95     58.76 o 
  19  19  -1       16.60       75.92     32.90 o 
  21  19  -1      564.65      588.63     84.23 o 
   1  21  -1     1178.93     1227.47     33.96 o 
   3  21  -1     5582.50     5397.78     64.73 o 
   5  21  -1     1578.71     1598.19     39.81 o 
   7  21  -1     1060.26     1050.62     36.06 o 
   9  21  -1      940.51     1066.92     38.29 o 
  11  21  -1      767.90      796.25     40.72 o 
  13  21  -1       54.56       68.91     27.27 o 
  15  21  -1      801.04      825.19     47.64 o 
  17  21  -1      120.67       95.04     33.44 o 
  19  21  -1     2074.89     2199.32    108.65 o 
  21  21  -1      108.01       82.35     36.67 o 
   1  23  -1     6814.33     6260.98     78.62 o 
   3  23  -1      427.26      420.94     27.22 o 
   5  23  -1     2413.67     2366.09     47.10 o 
   7  23  -1      163.85      140.19     31.33 o 
   9  23  -1      162.30      115.70     24.20 o 
  11  23  -1      279.09      288.68     35.94 o 
  13  23  -1      671.81      717.67     55.45 o 
  15  23  -1     1354.27     1312.03     67.53 o 
  17  23  -1     1036.88     1122.80     63.64 o 
  19  23  -1      570.61      516.44     50.61 o 
   1  25  -1       85.77      145.60     23.70 o 
   3  25  -1     1141.31     1253.27     47.12 o 
   5  25  -1      396.90      383.13     35.90 o 
   7  25  -1      146.29      145.59     29.68 o 
   9  25  -1       34.81       36.79     26.56 o 
  11  25  -1      351.11      363.71     38.14 o 
  13  25  -1      208.93      223.27     59.86 o 
  15  25  -1      965.44      986.77     60.90 o 
  17  25  -1      660.75      723.61     55.30 o 
   1  27  -1     1525.60     1532.04     60.82 o 
   3  27  -1       47.91       66.40     28.62 o 
   5  27  -1     1850.72     1790.94     62.35 o 
   7  27  -1      450.98      416.48     37.31 o 
   9  27  -1      141.09      101.04     34.12 o 
  11  27  -1        8.14      -14.38     29.83 o 
  13  27  -1       91.35      147.10     50.50 o 
   1  29  -1      253.23      157.79     33.77 o 
   3  29  -1      783.20      828.85     50.72 o 
   5  29  -1       57.34       69.23     29.14 o 
   7  29  -1      165.02      183.61     36.49 o 
   9  29  -1      214.42      176.32     38.37 o 
  11  29  -1      161.91      106.48     38.42 o 
   1  31  -1     1280.27     1160.82     60.28 o 
   3  31  -1       27.05       25.28     35.39 o 
   5  31  -1      547.03      594.43     53.23 o 
   4   0   0    36800.92    33222.64    249.14 o 
   8   0   0     2732.50     2491.32     42.41 o 
  12   0   0    10878.75    12289.51    128.49 o 
  16   0   0    15282.68    15000.21    189.75 o 
  20   0   0      582.88      544.65     50.78 o 
  24   0   0      637.64      731.98     70.92 o 
  28   0   0      380.13      614.90    116.62 o 
   2   2   0    14310.68    10813.92    565.09 o 
   4   2   0    32234.47    32024.90    160.96 o 
   6   2   0    23533.17    22252.05    127.85 o 
   8   2   0    34209.23    33161.52    185.95 o 
  10   2   0    18619.59    19475.71    138.27 o 
  12   2   0    10552.46    11736.78     88.92 o 
  14   2   0     4532.14     5048.43     55.71 o 
  16   2   0      278.92      338.38     23.32 o 
  18   2   0       79.92       73.22     17.43 o 
  20   2   0        0.40      -14.58     17.43 o 
  22   2   0     1008.20      868.52     47.13 o 
  24   2   0     1565.23     1461.67     90.28 o 
  26   2   0      236.45      227.49     39.79 o 
  28   2   0        3.18       37.11     52.48 o 
   2   4   0    33978.46    32047.98    132.49 o 
   4   4   0      964.04      836.94     12.72 o 
   6   4   0     7134.42     6817.75     48.46 o 
   8   4   0     1927.22     1934.17     30.12 o 
  10   4   0     6950.27     7515.68     59.10 o 
  12   4   0     9371.97     9409.36     72.46 o 
  14   4   0    12215.75    12494.54     92.83 o 
  16   4   0       17.19       -1.42     14.81 o 
  18   4   0      295.23      262.91     22.66 o 
  20   4   0     1598.16     1437.22     49.53 o 
  22   4   0      446.11      437.70     39.98 o 
  24   4   0      683.48      749.58     51.15 o 
  26   4   0     1448.65     1606.35     83.75 o 
  28   4   0      339.79      431.85     55.69 o 
   2   6   0    85327.26    87210.36    336.34 o 
   4   6   0   153506.14   150201.50    594.17 o 
   6   6   0     1669.94     1589.98     20.27 o 
   8   6   0     2804.79     3025.75     32.84 o 
  10   6   0      216.25      171.22     12.19 o 
  12   6   0      117.58       81.94     11.81 o 
  14   6   0     1982.26     1942.25     35.81 o 
  16   6   0     1992.43     1782.87     40.73 o 
  18   6   0     2114.80     2145.56     49.97 o 
  20   6   0     2639.71     2761.73     63.74 o 
  22   6   0     1631.55     1522.28     71.65 o 
  24   6   0      942.77      935.77     56.84 o 
  26   6   0      124.64      128.18     39.74 o 
  28   6   0      120.55      100.72     68.72 o 
   0   8   0  1092100.25  1049285.50   6083.92 o 
   2   8   0    28657.61    26081.25    117.78 o 
   4   8   0     3914.28     3574.26     28.51 o 
   6   8   0     2182.85     2420.13     24.84 o 
   8   8   0     2903.14     2848.96     30.41 o 
  10   8   0     1666.52     1557.93     24.42 o 
  12   8   0    12774.40    13171.01     93.57 o 
  14   8   0     2074.45     2204.07     43.08 o 
  16   8   0       52.41       82.33     29.66 o 
  18   8   0     5552.56     5753.42     86.54 o 
  20   8   0     2655.08     2520.99     62.99 o 
  22   8   0     1027.00     1094.61     74.21 o 
  24   8   0     1221.96     1309.44     79.10 o 
  26   8   0       40.24       89.28     40.48 o 
   2  10   0     1580.11     1680.41     20.86 o 
   4  10   0     1776.00     1743.89     20.34 o 
   6  10   0    14358.44    14069.15     75.17 o 
   8  10   0    10532.42     9364.66     62.05 o 
  10  10   0    12175.86    12817.81     85.23 o 
  12  10   0     2470.39     2841.39     35.23 o 
  14  10   0    15353.10    16133.37    121.73 o 
  16  10   0     9696.41     9895.58     96.64 o 
  18  10   0        6.96       49.42     21.34 o 
  20  10   0     4612.52     4426.84     75.25 o 
  22  10   0       67.45       71.07     28.94 o 
  24  10   0      784.08      799.78     57.59 o 
  26  10   0      137.40      140.19     37.62 o 
   0  12   0    16289.14    15754.22    114.44 o 
   2  12   0    13312.55    13315.22     74.25 o 
   4  12   0     5549.94     5078.25     39.81 o 
   6  12   0        0.07       17.78      7.47 o 
   8  12   0       13.66       -2.60      8.76 o 
  10  12   0      430.50      480.78     17.67 o 
  12  12   0    10934.93    10930.35     90.19 o 
  14  12   0        0.38       23.62     16.39 o 
  16  12   0      171.34      195.32     21.16 o 
  18  12   0     6851.86     6413.33     79.63 o 
  20  12   0     1928.35     1921.49     54.15 o 
  22  12   0      109.74      115.36     35.03 o 
  24  12   0      775.68      741.85     74.98 o 
  26  12   0      132.71      146.01     40.42 o 
   2  14   0    21434.45    22632.41    115.27 o 
   4  14   0    10099.13    10455.30     71.85 o 
   6  14   0      907.99     1008.33     20.01 o 
   8  14   0     6248.90     6474.12     48.50 o 
  10  14   0      315.89      272.91     17.52 o 
  12  14   0      546.21      577.31     36.70 o 
  14  14   0       12.23      -14.27     24.33 o 
  16  14   0     3628.19     3492.53     60.86 o 
  18  14   0     4867.59     5087.88     72.21 o 
  20  14   0     1790.33     1668.83     52.26 o 
  22  14   0       14.80      -34.83     30.19 o 
  24  14   0      233.97      236.85     65.80 o 
   0  16   0    54120.23    52781.89    322.75 o 
   2  16   0     9971.62     9931.93     64.45 o 
   4  16   0     3234.18     3274.83     36.21 o 
   6  16   0      171.47      209.61     15.64 o 
   8  16   0       74.48       75.14     12.52 o 
  10  16   0       16.37       10.08     14.43 o 
  12  16   0     5460.55     5660.05     88.16 o 
  14  16   0      240.58      260.31     24.51 o 
  16  16   0     4914.33     5109.33     70.90 o 
  18  16   0     3880.13     4457.99     75.36 o 
  20  16   0     1175.79     1331.91     67.89 o 
  22  16   0      111.63       87.23     35.03 o 
  24  16   0       75.40       42.41     35.98 o 
   2  18   0     5633.96     5666.34     57.12 o 
   4  18   0     3869.09     4141.31     51.84 o 
   6  18   0        2.55       11.45     14.54 o 
   8  18   0        4.96       13.42     15.26 o 
  10  18   0      134.24      106.86     18.50 o 
  12  18   0      257.70      288.33     24.19 o 
  14  18   0     1426.93     1448.45     41.35 o 
  16  18   0     8658.10     9456.39    111.41 o 
  18  18   0      345.66      388.79     46.20 o 
  20  18   0     1265.30     1477.62     73.27 o 
  22  18   0      179.56      152.16     38.24 o 
   0  20   0      412.76      548.80     34.86 o 
   2  20   0     1259.44     1232.96     31.70 o 
   4  20   0      950.78      990.31     31.52 o 
   6  20   0     4584.91     4735.54     59.29 o 
   8  20   0        0.06      -24.84     16.56 o 
  10  20   0       16.48      -20.29     17.64 o 
  12  20   0     2591.90     2749.45     58.95 o 
  14  20   0       39.49       10.90     22.13 o 
  16  20   0      192.17      169.87     48.97 o 
  18  20   0     1796.62     1766.27     76.09 o 
  20  20   0        0.89        5.07     38.19 o 
  22  20   0      530.29      592.55     53.77 o 
   2  22   0     1112.82     1236.41     35.02 o 
   4  22   0       49.29       35.11     17.42 o 
   6  22   0      940.21     1088.84     38.45 o 
   8  22   0     1420.95     1668.16     43.13 o 
  10  22   0       23.24       -8.63     20.38 o 
  12  22   0      268.85      267.00     30.25 o 
  14  22   0        4.97        8.16     28.29 o 
  16  22   0     2171.59     2299.83     82.41 o 
  18  22   0      666.61      635.81     53.77 o 
  20  22   0      114.72       46.08     34.15 o 
   0  24   0     2842.72     2829.60     69.67 o 
   2  24   0     1327.99     1454.75     41.81 o 
   4  24   0      307.09      283.36     26.21 o 
   6  24   0        0.05       -3.42     18.50 o 
   8  24   0       73.19       86.42     26.63 o 
  10  24   0        0.09        8.60     23.24 o 
  12  24   0      994.35      840.79     52.08 o 
  14  24   0       25.58       28.71     32.17 o 
  16  24   0     1978.34     2143.91     81.53 o 
  18  24   0      768.65      785.29     59.13 o 
   2  26   0     3310.92     3226.99     78.84 o 
   4  26   0     2557.16     2587.89     74.44 o 
   6  26   0      121.13       79.14     27.64 o 
   8  26   0        0.26      -35.27     23.51 o 
  10  26   0      234.71      156.10     36.34 o 
  12  26   0      223.05      158.05     36.49 o 
  14  26   0       23.59      -14.86     32.90 o 
  16  26   0     1169.52     1278.95     70.63 o 
   0  28   0        8.44       45.75     40.48 o 
   2  28   0       67.65      117.23     31.70 o 
   4  28   0      143.73      204.55     32.75 o 
   6  28   0      845.22      897.88     62.22 o 
   8  28   0       13.73       28.85     30.69 o 
  10  28   0      115.89      135.97     35.97 o 
  12  28   0      378.93      426.72     47.44 o 
   2  30   0      125.06      105.52     34.58 o 
   4  30   0      679.24      673.09     55.67 o 
   6  30   0       97.88       96.70     34.86 o 
   8  30   0      189.14      163.20     37.01 o 
   1   1   1   107337.80   103705.13    577.71 o 
   3   1   1      412.01      432.34     11.07 o 
   5   1   1     1800.69     1854.97     20.80 o 
   7   1   1      706.05      697.35     17.03 o 
   9   1   1    17939.79    17245.26    128.59 o 
  11   1   1     4911.35     4876.98     51.09 o 
  13   1   1     7185.22     7804.15     69.74 o 
  15   1   1     2985.35     2985.94     44.23 o 
  17   1   1      263.05      260.89     24.25 o 
  19   1   1     8579.76     8255.27    100.93 o 
  21   1   1     3591.77     3427.90     83.76 o 
  23   1   1      889.21      942.71     58.31 o 
  25   1   1       91.85      119.71     30.50 o 
  27   1   1        5.35       -9.39     29.61 o 
   1   3   1    13420.37    12476.47     66.64 o 
   3   3   1     6711.95     6440.03     49.13 o 
   5   3   1    23559.11    22450.72    154.09 o 
   7   3   1     4244.84     4280.92     40.01 o 
   9   3   1     3824.43     3607.27     38.45 o 
  11   3   1    53243.80    55516.68    305.83 o 
  13   3   1     1593.83     1955.91     33.82 o 
  15   3   1     7564.40     7648.51     78.75 o 
  17   3   1      951.93      952.01     37.89 o 
  19   3   1     5056.67     4973.92     82.18 o 
  21   3   1     6513.90     6676.84     93.61 o 
  23   3   1     2191.15     1895.29     70.82 o 
  25   3   1      117.53       57.01     32.13 o 
  27   3   1       94.73      109.52     32.90 o 
   1   5   1     3316.01     3066.71     24.77 o 
   3   5   1    28289.14    26287.60    132.68 o 
   5   5   1    19997.39    17993.81    120.10 o 
   7   5   1     3315.10     3263.56     34.81 o 
   9   5   1     6756.93     6409.74     56.05 o 
  11   5   1    45642.54    46855.36    265.41 o 
  13   5   1      483.34      499.02     30.55 o 
  15   5   1     1288.81     1254.22     32.96 o 
  17   5   1      615.37      599.77     32.25 o 
  19   5   1      245.12      261.11     27.43 o 
  21   5   1     5681.83     5313.60     92.54 o 
  23   5   1     1690.52     1513.23     65.46 o 
  25   5   1      166.72      113.93     38.26 o 
  27   5   1       10.49       41.44     67.70 o 
   1   7   1   355374.84   336599.66   1332.12 o 
   3   7   1    43816.54    40230.16    209.25 o 
   5   7   1    11075.84    10678.44     69.30 o 
   7   7   1     9593.96     9336.81     72.94 o 
   9   7   1     3551.99     3529.56     36.53 o 
  11   7   1     1764.57     1951.29     29.54 o 
  13   7   1     2126.93     2099.80     33.80 o 
  15   7   1      441.93      434.41     25.02 o 
  17   7   1     6565.55     6554.54     84.82 o 
  19   7   1     2091.04     2146.94     73.69 o 
  21   7   1     1384.23     1303.22     55.08 o 
  23   7   1      188.20      219.91     37.62 o 
  25   7   1       99.40      123.69     33.70 o 
  27   7   1      172.02      169.88     48.20 o 
   1   9   1     2464.35     2218.02     22.92 o 
   3   9   1     2976.95     2820.01     26.94 o 
   5   9   1      950.90      842.34     16.46 o 
   7   9   1     6176.73     5642.28     52.08 o 
   9   9   1     1252.00     1207.34     23.85 o 
  11   9   1     2827.56     2796.39     32.22 o 
  13   9   1     4936.82     4839.19     51.09 o 
  15   9   1     9133.65     9269.04     99.93 o 
  17   9   1     3903.96     3854.88     70.86 o 
  19   9   1     7139.13     6867.77    100.34 o 
  21   9   1     1405.48     1423.33     65.46 o 
  23   9   1       99.94       76.97     31.13 o 
  25   9   1       39.83       17.67     36.73 o 
  27   9   1      110.13      156.83     44.90 o 
   1  11   1     7720.88     7762.35     50.13 o 
   3  11   1     4392.53     4266.82     32.89 o 
   5  11   1     2806.63     2882.43     27.32 o 
   7  11   1    15390.30    15210.20     83.67 o 
   9  11   1     3970.49     3890.26     38.69 o 
  11  11   1     3226.59     3188.57     37.72 o 
  13  11   1     1200.38     1289.93     28.33 o 
  15  11   1     4747.41     4857.02     62.55 o 
  17  11   1     1354.48     1383.81     39.38 o 
  19  11   1     2525.18     2831.53     64.77 o 
  21  11   1     1152.47     1170.40     52.55 o 
  23  11   1      339.95      272.22     35.33 o 
  25  11   1      654.97      645.87     53.77 o 
   1  13   1     6510.32     6410.27     48.71 o 
   3  13   1    20054.87    19424.73     97.09 o 
   5  13   1    13960.18    13107.53     73.16 o 
   7  13   1     4692.91     4571.33     52.14 o 
   9  13   1     1101.58      970.70     22.42 o 
  11  13   1     3103.04     3266.74     41.68 o 
  13  13   1      489.73      526.77     22.82 o 
  15  13   1      248.71      314.48     24.72 o 
  17  13   1       62.59       89.10     23.13 o 
  19  13   1     1445.43     1397.10     48.51 o 
  21  13   1     1462.51     1528.96     60.48 o 
  23  13   1      999.63     1008.99     61.84 o 
  25  13   1      104.78      117.30     38.24 o 
   1  15   1    52559.32    51689.80    230.78 o 
   3  15   1     6886.57     6491.81     50.03 o 
   5  15   1     8293.84     8060.20     55.15 o 
   7  15   1     1671.41     1771.36     27.66 o 
   9  15   1     1790.28     1807.99     32.51 o 
  11  15   1     1543.89     1451.71     32.37 o 
  13  15   1     2472.67     2316.52     42.60 o 
  15  15   1      449.93      473.56     27.56 o 
  17  15   1     3251.81     3299.52     63.76 o 
  19  15   1      431.01      434.47     37.38 o 
  21  15   1     2239.54     2314.98     81.52 o 
  23  15   1      326.17      331.55     52.72 o 
  25  15   1      118.24       91.67     39.09 o 
   1  17   1     1765.80     1716.32     32.16 o 
   3  17   1      766.12      759.56     24.70 o 
   5  17   1     1269.24     1327.75     26.95 o 
   7  17   1     3890.40     3849.37     43.41 o 
   9  17   1      553.17      530.87     23.78 o 
  11  17   1      895.12      939.04     31.26 o 
  13  17   1     2437.10     2516.54     46.58 o 
  15  17   1     4348.60     4320.75     60.88 o 
  17  17   1      641.95      684.75     44.09 o 
  19  17   1     4706.39     4588.96     87.70 o 
  21  17   1       74.93       65.73     35.54 o 
  23  17   1      160.84      131.81     45.70 o 
   1  19   1     4815.41     4802.98     57.12 o 
   3  19   1      102.00       93.60     16.21 o 
   5  19   1     2176.15     2123.80     40.69 o 
   7  19   1     2798.73     2735.80     43.80 o 
   9  19   1      283.98      280.65     21.63 o 
  11  19   1      521.08      558.65     27.82 o 
  13  19   1      760.16      768.40     32.05 o 
  15  19   1      250.72      246.51     31.00 o 
  17  19   1     1302.41     1416.25     85.44 o 
  19  19   1       16.74       63.61     32.92 o 
  21  19   1      565.69      572.69     76.51 o 
   1  21   1     1178.03     1215.06     32.83 o 
   3  21   1     5580.88     5333.94     63.91 o 
   5  21   1     1575.62     1640.47     45.08 o 
   7  21   1     1056.19     1067.01     37.55 o 
   9  21   1      938.66     1000.01     36.20 o 
  11  21   1      768.07      713.23     36.04 o 
  13  21   1       54.76       50.36     23.07 o 
  15  21   1      801.13      883.63     45.41 o 
  17  21   1      120.60      119.24     42.85 o 
  19  21   1     2076.95     2075.23     81.52 o 
  21  21   1      107.94      118.94     53.56 o 
   1  23   1     6811.47     6273.49     71.68 o 
   3  23   1      428.71      420.77     26.07 o 
   5  23   1     2412.64     2365.21     50.54 o 
   7  23   1      163.42      130.03     21.79 o 
   9  23   1      161.32      157.28     24.51 o 
  11  23   1      278.26      279.17     34.86 o 
  13  23   1      670.68      634.40     60.06 o 
  15  23   1     1355.08     1269.47     62.04 o 
  17  23   1     1036.98     1181.56     68.08 o 
  19  23   1      570.96      494.27     55.09 o 
   1  25   1       85.45      125.76     24.20 o 
   3  25   1     1141.17     1064.97     42.52 o 
   5  25   1      395.93      430.74     36.71 o 
   7  25   1      147.13      147.02     32.78 o 
   9  25   1       34.70       29.59     28.71 o 
  11  25   1      350.18      300.47     38.00 o 
  13  25   1      210.05      196.74     34.86 o 
  15  25   1      967.17      962.08     56.92 o 
  17  25   1      661.24      779.53     67.33 o 
   1  27   1     1527.10     1439.58     56.70 o 
   3  27   1       47.78       84.54     27.88 o 
   5  27   1     1848.89     1736.30     65.15 o 
   7  27   1      450.41      444.13     44.39 o 
   9  27   1      141.90       56.83     31.68 o 
  11  27   1        8.18        4.36     30.69 o 
  13  27   1       91.76      101.79     35.97 o 
   1  29   1      253.23      293.98     90.28 o 
   3  29   1      782.53      786.82     53.01 o 
   5  29   1       57.54       32.80     31.02 o 
   7  29   1      164.55      184.79     68.46 o 
   9  29   1      214.05      176.16     38.37 o 
  11  29   1      162.26      103.36     35.45 o 
   1  31   1     1278.93     1142.34     82.63 o 
   3  31   1       26.91        0.00     42.85 o 
   5  31   1      547.09      605.32     57.95 o 
   2   0   2      651.47      744.11     22.42 o 
   6   0   2    53721.81    54423.64    364.82 o 
  10   0   2    10014.51    10096.22    109.34 o 
  14   0   2     3059.69     3387.27     64.47 o 
  18   0   2     6763.56     6762.86    197.66 o 
  22   0   2     3569.31     3199.75    123.52 o 
  26   0   2     1009.72      899.46     85.97 o 
   0   2   2   100766.16    99474.13    587.18 o 
   2   2   2     6339.86     5918.21     43.02 o 
   4   2   2    15078.10    14950.96    100.11 o 
   6   2   2     1040.98     1032.66     22.05 o 
   8   2   2     6521.79     6688.46     61.60 o 
  10   2   2     1587.14     1812.84     32.90 o 
  12   2   2     5473.98     6175.49     59.40 o 
  14   2   2     3884.06     3998.50     50.45 o 
  16   2   2     3764.87     3770.32     62.47 o 
  18   2   2     5536.15     5303.48     78.76 o 
  20   2   2    15001.03    14222.73    188.86 o 
  22   2   2     2082.64     1741.70     70.82 o 
  24   2   2      668.40      670.96    113.24 o 
  26   2   2       52.67       55.18     32.17 o 
   2   4   2      379.71      431.15     13.66 o 
   4   4   2    14840.65    14332.11     94.10 o 
   6   4   2    10806.41    10642.35     82.94 o 
   8   4   2    38971.20    38880.01    304.63 o 
  10   4   2     4254.19     4321.23     52.48 o 
  12   4   2    12036.79    13411.03    101.30 o 
  14   4   2      662.52      601.11     26.10 o 
  16   4   2     5821.81     5381.70     73.82 o 
  18   4   2      853.98      945.85     40.66 o 
  20   4   2    22927.62    23465.24    203.09 o 
  22   4   2     1995.80     1785.78     76.51 o 
  24   4   2      199.86      267.45     38.42 o 
  26   4   2       19.89       31.12     28.48 o 
   0   6   2     5563.78     5037.92     56.09 o 
   2   6   2       37.63       35.17      8.71 o 
   4   6   2    16375.77    16486.05    102.36 o 
   6   6   2    19837.33    19476.93    126.91 o 
   8   6   2     7370.39     7206.38     69.20 o 
  10   6   2     3433.06     3871.21     51.46 o 
  12   6   2      699.43      747.19     30.59 o 
  14   6   2     3179.73     3261.92     54.42 o 
  16   6   2     2045.69     2087.63     42.56 o 
  18   6   2     7849.81     7690.89     96.42 o 
  20   6   2     8590.29     8286.66    129.59 o 
  22   6   2     3389.35     3125.01     88.19 o 
  24   6   2      108.49       72.98     32.90 o 
  26   6   2       77.03       89.16     34.26 o 
   2   8   2     4902.43     4638.47     42.22 o 
   4   8   2     4831.59     4298.37     40.75 o 
   6   8   2     4063.76     4007.52     43.12 o 
   8   8   2     7242.92     7657.00     69.74 o 
  10   8   2      638.34      669.95     27.35 o 
  12   8   2      440.03      476.02     28.38 o 
  14   8   2     1374.91     1295.29     41.68 o 
  16   8   2     1535.93     1458.25     38.45 o 
  18   8   2     3020.70     3197.02     63.12 o 
  20   8   2     1245.82     1230.87     63.28 o 
  22   8   2     2607.58     2494.76     88.75 o 
  24   8   2      470.88      490.02     48.97 o 
  26   8   2      304.25      297.40     43.88 o 
   0  10   2    52178.14    47780.34    403.24 o 
   2  10   2      560.12      574.61     18.76 o 
   4  10   2    11942.28    11264.24     78.23 o 
   6  10   2     3025.73     3047.93     37.48 o 
   8  10   2     1499.71     1607.01     31.35 o 
  10  10   2     1626.58     1648.12     35.00 o 
  12  10   2     1323.56     1519.52     42.46 o 
  14  10   2      287.96      309.06     27.20 o 
  16  10   2     1065.77     1090.79     59.68 o 
  18  10   2     3382.06     3289.56     70.43 o 
  20  10   2     4692.88     4747.57    136.19 o 
  22  10   2     2163.26     1823.19     73.27 o 
  24  10   2     1023.08     1091.93     65.46 o 
  26  10   2      351.85      367.61     56.17 o 
   2  12   2     1268.23     1306.41     21.87 o 
   4  12   2     2136.16     2183.17     32.31 o 
   6  12   2    11071.11    11028.48     83.05 o 
   8  12   2     8832.33     9151.71     78.77 o 
  10  12   2     4090.32     4374.77     64.78 o 
  12  12   2     7511.45     7465.57    100.36 o 
  14  12   2      553.50      467.26     34.39 o 
  16  12   2     4265.36     4357.98     83.16 o 
  18  12   2      716.36      901.18     51.95 o 
  20  12   2     4747.03     4875.21    130.56 o 
  22  12   2     3168.64     3068.41     77.90 o 
  24  12   2       23.04        0.00     29.52 o 
   0  14   2    15997.06    15208.27    126.03 o 
   2  14   2    25232.34    24546.64    125.64 o 
   4  14   2    13633.63    13097.01     93.31 o 
   6  14   2      221.97      213.88     18.80 o 
   8  14   2     1142.94     1274.15     39.33 o 
  10  14   2       84.98       88.96     22.68 o 
  12  14   2       67.03       72.42     23.82 o 
  14  14   2      144.02      164.61     40.84 o 
  16  14   2      949.03      960.53     47.96 o 
  18  14   2     6070.73     6571.03    118.25 o 
  20  14   2     2334.55     2364.03     81.06 o 
  22  14   2      205.69      236.15     33.55 o 
  24  14   2      560.82      581.25     77.51 o 
   2  16   2     8024.88     7795.47     61.28 o 
   4  16   2     3070.70     2854.40     37.67 o 
   6  16   2     1111.81     1168.60     40.25 o 
   8  16   2     1224.78     1426.94     43.06 o 
  10  16   2      132.20       76.65     23.12 o 
  12  16   2      711.07      653.76     41.29 o 
  14  16   2      821.88      807.38     45.41 o 
  16  16   2     1091.10     1273.98     57.51 o 
  18  16   2     1040.78     1043.82     61.41 o 
  20  16   2      164.59      122.57     34.14 o 
  22  16   2      441.53      464.08     60.60 o 
   0  18   2     9346.08     8899.42    119.36 o 
   2  18   2       58.14       64.76     14.86 o 
   4  18   2     7798.87     8023.55     67.76 o 
   6  18   2     1390.80     1208.94     35.60 o 
   8  18   2      369.43      436.92     30.91 o 
  10  18   2      118.82      150.51     27.96 o 
  12  18   2       85.84       90.58     32.20 o 
  14  18   2      186.35      230.47     32.78 o 
  16  18   2      104.73       81.98     28.71 o 
  18  18   2     1058.75     1131.72     63.28 o 
  20  18   2      638.51      623.26     66.77 o 
  22  18   2      700.12      685.95     70.76 o 
   2  20   2     3565.80     3597.94     53.53 o 
   4  20   2     7095.56     7075.00     75.14 o 
   6  20   2      507.49      571.95     29.92 o 
   8  20   2      578.23      597.32     37.12 o 
  10  20   2      693.01      745.34     55.87 o 
  12  20   2      288.03      305.87     34.39 o 
  14  20   2     1369.19     1471.74     59.85 o 
  16  20   2     2415.36     2491.53     82.68 o 
  18  20   2      977.83     1112.87     59.13 o 
  20  20   2      856.30     1030.96     79.10 o 
   0  22   2     4744.82     4619.13     87.80 o 
   2  22   2     6211.38     5942.28     75.93 o 
   4  22   2     3033.38     3008.04     55.61 o 
   6  22   2      743.44      769.19     33.99 o 
   8  22   2      362.31      317.66     26.89 o 
  10  22   2      236.68      192.06     48.89 o 
  12  22   2      690.50      756.33     49.53 o 
  14  22   2      252.37      262.72     42.17 o 
  16  22   2     1577.52     1626.46     87.56 o 
  18  22   2     1310.98     1240.26     73.93 o 
   2  24   2     1925.79     1908.78     53.48 o 
   4  24   2     1815.11     1759.45     53.00 o 
   6  24   2      360.35      454.33     38.97 o 
   8  24   2     1206.41     1232.00     57.51 o 
  10  24   2       80.56       69.93     28.44 o 
  12  24   2      638.53      581.62     39.92 o 
  14  24   2      786.63      809.25     61.84 o 
  16  24   2      599.69      565.87     54.71 o 
   0  26   2      593.02      595.58     56.17 o 
   2  26   2      206.37      202.15     32.89 o 
   4  26   2     1870.15     1698.75     63.60 o 
   6  26   2       43.39       26.22     27.96 o 
   8  26   2      134.77       96.35     31.68 o 
  10  26   2       51.22        6.02     27.96 o 
  12  26   2       17.19       37.68     29.23 o 
  14  26   2      141.74      136.25     40.42 o 
   2  28   2     2229.84     2211.66     81.52 o 
   4  28   2     1033.66      882.57     60.50 o 
   6  28   2       23.38       -6.39     32.44 o 
   8  28   2       88.70       62.87     30.69 o 
  10  28   2      174.03       90.54     33.67 o 
  12  28   2      466.69      436.19     53.49 o 
   0  30   2     1502.30     1398.78    108.51 o 
   2  30   2      999.55      863.15     97.93 o 
   4  30   2      432.02      405.79     48.41 o 
   6  30   2      702.45      744.72     65.80 o 
   1   1   3      251.00      266.83      9.87 o 
   3   1   3    16565.75    17231.00     86.05 o 
   5   1   3    19426.65    20431.03    109.85 o 
   7   1   3     9549.09     9692.56     77.58 o 
   9   1   3    25015.99    26893.89    152.93 o 
  11   1   3     1167.42     1207.04     34.09 o 
  13   1   3     1964.77     1846.82     34.86 o 
  15   1   3     2037.06     2007.59     46.74 o 
  17   1   3     1345.45     1330.09     43.39 o 
  19   1   3      456.41      474.81     34.96 o 
  21   1   3      520.22      593.64     48.41 o 
  23   1   3      320.79      201.64     40.42 o 
  25   1   3      355.62      505.74     51.52 o 
  27   1   3       24.72       79.23     38.26 o 
   1   3   3    14027.19    15044.48     79.30 o 
   3   3   3     3609.76     4056.46     54.30 o 
   5   3   3     1230.82     1264.53     24.62 o 
   7   3   3    12055.22    12675.65     99.36 o 
   9   3   3      972.86     1207.65     30.14 o 
  11   3   3      729.47      721.52     37.68 o 
  13   3   3      278.87      311.51     20.43 o 
  15   3   3      212.98      260.85     20.45 o 
  17   3   3     3119.39     2991.40     75.86 o 
  19   3   3     3699.97     3662.31     79.02 o 
  21   3   3      516.54      367.65     43.02 o 
  23   3   3       93.08       20.32     30.50 o 
  25   3   3      370.62      454.15     56.12 o 
   1   5   3     9098.57     9087.57     63.05 o 
   3   5   3     4079.74     4234.27     40.21 o 
   5   5   3     7634.51     7904.20     67.25 o 
   7   5   3     9838.78    11050.13     93.18 o 
   9   5   3     9099.76     9170.92     85.15 o 
  11   5   3     2156.43     2184.34     41.46 o 
  13   5   3       20.86       22.79     15.43 o 
  15   5   3      234.36      234.58     27.27 o 
  17   5   3     5089.00     4979.58     87.67 o 
  19   5   3     2654.01     2516.93     63.22 o 
  21   5   3     4258.63     4056.66    100.51 o 
  23   5   3      230.73      170.88     40.42 o 
  25   5   3       77.48      123.37     67.33 o 
   1   7   3     9218.63     9062.08     64.21 o 
   3   7   3    11516.21    11723.69     79.46 o 
   5   7   3     3798.66     3516.14     43.84 o 
   7   7   3      355.77      370.47     20.49 o 
   9   7   3    16258.76    16730.86    130.99 o 
  11   7   3     2642.98     2588.95     50.37 o 
  13   7   3     1774.23     1685.59     44.59 o 
  15   7   3     1664.73     1559.36     47.41 o 
  17   7   3     1290.94     1286.68     51.64 o 
  19   7   3      753.87      746.17     47.13 o 
  21   7   3     1169.89     1068.49     62.15 o 
  23   7   3      262.86      325.68     43.88 o 
  25   7   3      119.59      106.80     50.50 o 
   1   9   3     2185.47     2205.72     28.40 o 
   3   9   3    22090.26    22041.39    129.80 o 
   5   9   3    11288.74    11277.20     86.14 o 
   7   9   3     4052.50     3909.97     50.50 o 
   9   9   3    10544.35    10705.15    107.36 o 
  11   9   3     1260.40     1208.52     39.59 o 
  13   9   3      511.10      453.97     30.91 o 
  15   9   3     1488.69     1530.51     48.05 o 
  17   9   3       92.75       99.62     26.85 o 
  19   9   3     1692.09     1741.65     85.02 o 
  21   9   3      946.73     1000.96     64.22 o 
  23   9   3      245.76      246.42     41.91 o 
  25   9   3      257.20      245.66     41.42 o 
   1  11   3     8798.59     9642.90     68.23 o 
   3  11   3     2897.42     3178.38     39.03 o 
   5  11   3     3014.68     3107.22     39.98 o 
   7  11   3     5200.90     5344.25     66.22 o 
   9  11   3      894.82     1006.91     37.89 o 
  11  11   3      338.24      365.35     27.88 o 
  13  11   3      339.35      276.44     28.62 o 
  15  11   3     1992.97     1948.47     61.26 o 
  17  11   3     2030.56     2069.42     63.17 o 
  19  11   3     2585.80     2835.98     90.28 o 
  21  11   3     3313.54     3729.70    120.28 o 
  23  11   3      268.32      183.70     38.42 o 
  25  11   3      518.35      576.64     55.01 o 
   1  13   3     1592.00     1579.02     23.76 o 
   3  13   3     1359.44     1360.55     29.02 o 
   5  13   3     9618.92     9201.04     95.45 o 
   7  13   3     1183.41     1153.77     35.22 o 
   9  13   3      974.26      873.63     38.72 o 
  11  13   3     5977.88     5769.43     90.08 o 
  13  13   3      688.99      596.43     40.57 o 
  15  13   3     2271.52     2180.21     70.35 o 
  17  13   3     4219.44     4069.78     86.98 o 
  19  13   3     1466.26     1503.03     73.45 o 
  21  13   3     3646.65     3646.79    105.59 o 
  23  13   3      708.17      736.08     60.09 o 
   1  15   3      493.44      477.67     18.20 o 
   3  15   3     1701.47     1863.74     45.04 o 
   5  15   3     1139.81     1214.43     39.81 o 
   7  15   3      586.28      462.81     29.98 o 
   9  15   3      618.42      651.78     37.93 o 
  11  15   3      432.69      452.44     41.00 o 
  13  15   3      184.43      152.29     29.23 o 
  15  15   3      219.77      234.87     31.68 o 
  17  15   3     1356.11     1403.77     59.13 o 
  19  15   3      827.69      724.35     54.71 o 
  21  15   3      445.52      458.64     49.63 o 
  23  15   3      282.27      406.12     63.06 o 
   1  17   3     4354.90     4152.17     51.14 o 
   3  17   3     1874.73     1895.06     51.64 o 
   5  17   3     5024.68     5067.54     81.31 o 
   7  17   3      873.99      895.28     43.51 o 
   9  17   3     3231.00     3167.37     71.80 o 
  11  17   3        5.31      -32.13     21.42 o 
  13  17   3      856.45      844.18     49.15 o 
  15  17   3     1428.97     1451.65     60.90 o 
  17  17   3      565.04      717.86     48.83 o 
  19  17   3      320.60      334.19     46.09 o 
  21  17   3      988.24     1111.82     67.89 o 
   1  19   3      116.31      132.59     24.50 o 
   3  19   3     1043.48     1112.19     46.42 o 
   5  19   3      301.10      267.14     30.54 o 
   7  19   3     1295.30     1388.40     52.28 o 
   9  19   3     2280.01     2153.99     62.99 o 
  11  19   3      443.36      426.08     37.57 o 
  13  19   3     1455.98     1533.32     62.27 o 
  15  19   3     2649.22     2811.83     95.65 o 
  17  19   3     2311.94     2487.91     76.88 o 
  19  19   3     1153.23     1169.67     62.27 o 
  21  19   3     1656.93     1754.29    101.89 o 
   1  21   3     2455.09     2413.14     53.47 o 
   3  21   3     1745.61     1760.60     42.18 o 
   5  21   3      261.26      344.39     35.50 o 
   7  21   3      237.72      285.22     32.76 o 
   9  21   3      292.82      217.92     31.02 o 
  11  21   3      487.33      464.76     40.57 o 
  13  21   3      910.30      872.20     54.84 o 
  15  21   3     2222.10     2303.65     83.45 o 
  17  21   3     2003.06     2124.62     76.00 o 
  19  21   3      814.31      635.17     73.45 o 
   1  23   3      223.75      298.12     26.22 o 
   3  23   3     1737.75     1680.98     56.34 o 
   5  23   3      711.37      728.72     52.73 o 
   7  23   3       63.45       49.10     29.02 o 
   9  23   3        4.25       16.67     35.44 o 
  11  23   3       68.25      123.09     29.52 o 
  13  23   3      102.55      114.14     40.53 o 
  15  23   3      189.83      229.78     36.67 o 
  17  23   3      434.50      481.51     53.77 o 
   1  25   3      878.14      796.53     53.77 o 
   3  25   3      320.82      348.89     37.22 o 
   5  25   3     1066.99     1036.78     52.28 o 
   7  25   3     1185.70     1338.40     71.16 o 
   9  25   3      141.29       81.86     39.52 o 
  11  25   3      154.31      114.20     32.89 o 
  13  25   3      197.05      130.74     33.66 o 
  15  25   3      316.17      323.75     50.50 o 
   1  27   3      410.57      386.76     47.64 o 
   3  27   3      783.67      701.71     54.71 o 
   5  27   3      397.17      424.70     47.44 o 
   7  27   3      236.04      245.64     41.35 o 
   9  27   3      178.04      109.79     48.20 o 
  11  27   3      281.17      300.22     56.92 o 
   1  29   3     1581.41     1411.06     73.45 o 
   3  29   3       92.21       17.00     34.86 o 
   5  29   3     1188.95     1222.46     72.79 o 
   7  29   3      158.38      123.84     42.70 o 
   0   0   4    26799.94    27085.94    265.19 o 
   4   0   4    15093.33    16448.12    125.57 o 
   8   0   4     2909.56     2944.89     79.75 o 
  12   0   4      583.87      604.70     35.03 o 
  16   0   4     5843.51     5704.30    116.88 o 
  20   0   4     3353.30     3472.39    131.03 o 
  24   0   4      878.72     1020.49     97.46 o 
   2   2   4    24042.18    25397.61    125.75 o 
   4   2   4     7749.33     8419.35     64.50 o 
   6   2   4     5470.12     6002.26     57.27 o 
   8   2   4      670.51      751.37     25.53 o 
  10   2   4      297.23      306.88     20.11 o 
  12   2   4     2531.17     2649.96     51.15 o 
  14   2   4     7643.79     7777.92     83.06 o 
  16   2   4     2488.77     2479.11     65.70 o 
  18   2   4     1146.42     1083.52     46.61 o 
  20   2   4     2960.31     2989.14     88.47 o 
  22   2   4      354.34      461.98     47.26 o 
  24   2   4      126.41      115.80     35.66 o 
   0   4   4     1108.26     1250.77     33.94 o 
   2   4   4    28924.05    32398.69    171.31 o 
   4   4   4       99.53      142.41     13.56 o 
   6   4   4    11487.61    11820.32     91.14 o 
   8   4   4      178.96      189.38     16.92 o 
  10   4   4     1223.49     1166.33     35.25 o 
  12   4   4      674.29      661.38     32.98 o 
  14   4   4    15721.81    15313.12    145.20 o 
  16   4   4      101.02       67.51     29.80 o 
  18   4   4      994.22     1087.92     54.34 o 
  20   4   4      655.88      785.34     78.27 o 
  22   4   4      654.62      705.01     90.28 o 
  24   4   4       22.18       39.01     35.54 o 
   2   6   4     9912.67    10104.47     73.65 o 
   4   6   4     2385.75     2611.23     36.79 o 
   6   6   4      255.57      308.87     19.92 o 
   8   6   4      404.95      427.84     24.68 o 
  10   6   4     2341.33     2508.77     50.20 o 
  12   6   4     6692.57     6478.82     83.22 o 
  14   6   4     8632.86     8437.80    101.87 o 
  16   6   4     2603.09     2491.84     59.31 o 
  18   6   4     2880.65     2659.65     71.35 o 
  20   6   4     1871.65     1838.63     75.14 o 
  22   6   4      146.13      225.94     43.02 o 
  24   6   4      253.54      223.94     42.70 o 
   0   8   4     1023.10      964.18     27.66 o 
   2   8   4     1437.10     1488.91     27.43 o 
   4   8   4     4599.88     4846.65     53.15 o 
   6   8   4     3478.52     3728.32     54.75 o 
   8   8   4     3853.60     3929.08     62.65 o 
  10   8   4     1186.51     1265.64     40.25 o 
  12   8   4     2697.73     2819.51     57.42 o 
  14   8   4      245.88      286.67     29.14 o 
  16   8   4      619.26      625.98     40.25 o 
  18   8   4      446.96      441.79     39.63 o 
  20   8   4     1919.95     1955.45     79.25 o 
  22   8   4       58.48       55.28     35.98 o 
  24   8   4      277.94      390.77     55.09 o 
   2  10   4    15150.53    14808.67    106.39 o 
   4  10   4     3300.49     3195.80     46.38 o 
   6  10   4     3226.30     3430.43     57.42 o 
   8  10   4     1962.79     2071.32     64.21 o 
  10  10   4      660.64      706.33     35.90 o 
  12  10   4     4353.65     4117.66     70.61 o 
  14  10   4     3758.75     3843.66     72.68 o 
  16  10   4      813.63      803.66     45.12 o 
  18  10   4      816.63      805.82     49.53 o 
  20  10   4     1707.57     1564.86     76.51 o 
  22  10   4      522.50      554.43     53.77 o 
  24  10   4      104.40       63.05     34.14 o 
   0  12   4     9275.29     9448.90    134.37 o 
   2  12   4     1850.60     1955.33     34.90 o 
   4  12   4     1644.84     1664.27     42.25 o 
   6  12   4      459.38      527.62     32.02 o 
   8  12   4       87.00       85.75     19.51 o 
  10  12   4      426.32      451.01     31.87 o 
  12  12   4     1333.31     1410.73     53.01 o 
  14  12   4    11360.20    11111.41    167.43 o 
  16  12   4     1323.12     1383.42     60.38 o 
  18  12   4     2360.10     2319.87     71.80 o 
  20  12   4     1145.46     1110.04     70.39 o 
  22  12   4      424.80      369.48     48.10 o 
   2  14   4     1881.80     1763.28     49.78 o 
   4  14   4      414.93      492.63     32.05 o 
   6  14   4     1632.50     1672.39     51.64 o 
   8  14   4     2229.65     2086.58     56.42 o 
  10  14   4      526.35      593.06     38.75 o 
  12  14   4     1467.01     1425.30     54.85 o 
  14  14   4     3270.70     3394.51     79.42 o 
  16  14   4     2871.63     2771.73     74.84 o 
  18  14   4     2898.80     2881.25    110.50 o 
  20  14   4      489.02      541.60     46.34 o 
  22  14   4      181.05      221.65     41.91 o 
   0  16   4     3107.29     3315.27     78.04 o 
   2  16   4     1011.09     1105.73     40.85 o 
   4  16   4     3573.90     3616.13     68.30 o 
   6  16   4     1806.29     1822.44     55.08 o 
   8  16   4      397.26      433.18     36.49 o 
  10  16   4     2429.42     2284.46     62.27 o 
  12  16   4     2184.41     2393.51     67.04 o 
  14  16   4      204.47      232.42     34.00 o 
  16  16   4       30.01       13.74     26.23 o 
  18  16   4      433.56      450.66     43.17 o 
  20  16   4      427.76      416.22     42.84 o 
   2  18   4     1817.99     1668.78     52.28 o 
   4  18   4      329.84      381.37     32.38 o 
   6  18   4     2761.27     2703.58     65.97 o 
   8  18   4      507.58      531.21     39.87 o 
  10  18   4     1351.35     1517.31     58.21 o 
  12  18   4      382.06      357.71     42.68 o 
  14  18   4       35.07      -12.16     26.85 o 
  16  18   4     1099.93     1096.46     66.34 o 
  18  18   4       78.51      115.66     32.78 o 
  20  18   4      583.21      635.39     50.26 o 
   0  20   4      506.17      624.99     70.09 o 
   2  20   4     1890.66     1984.39     56.34 o 
   4  20   4      130.35       99.79     28.71 o 
   6  20   4      952.45      961.91     58.11 o 
   8  20   4      336.95      400.48     38.37 o 
  10  20   4      692.82      714.32     48.11 o 
  12  20   4      410.57      361.96     38.37 o 
  14  20   4     2239.76     2253.92     93.93 o 
  16  20   4      445.56      445.65     54.03 o 
  18  20   4     1718.52     1605.06     75.91 o 
   2  22   4      737.59      749.64     43.24 o 
   4  22   4     1980.30     1997.93     61.19 o 
   6  22   4     2020.38     2266.32     66.03 o 
   8  22   4      446.71      418.19     38.97 o 
  10  22   4      426.69      514.64     44.03 o 
  12  22   4      286.84      287.08     38.42 o 
  14  22   4      268.94      226.49     40.96 o 
  16  22   4      410.09      424.27     44.95 o 
   0  24   4     1480.44     1500.39    280.95 o 
   2  24   4      271.65      271.10     37.43 o 
   4  24   4      547.37      630.33     81.10 o 
   6  24   4     1665.29     1796.52     73.65 o 
   8  24   4      105.84      133.94     36.68 o 
  10  24   4      749.44      662.50     54.71 o 
  12  24   4      392.26      447.88     55.09 o 
  14  24   4      125.60      109.58     33.26 o 
   2  26   4      203.40      225.34     37.98 o 
   4  26   4      260.86      294.30     51.27 o 
   6  26   4      302.88      324.99     76.60 o 
   8  26   4      609.01      555.83     62.52 o 
  10  26   4      379.53      361.57     45.50 o 
   0  28   4      685.71      864.51     90.12 o 
   2  28   4      679.08      734.62     77.41 o 
   4  28   4      714.87      840.49     73.13 o 
   6  28   4       65.43       56.19     43.64 o 
   1   1   5     1157.79     1218.09     22.73 o 
   3   1   5      109.62      150.08     11.71 o 
   5   1   5      471.58      454.35     17.51 o 
   7   1   5     1254.95     1354.25     22.72 o 
   9   1   5      503.37      519.25     27.55 o 
  11   1   5      718.37      767.90     30.97 o 
  13   1   5    16141.54    15968.85    146.87 o 
  15   1   5     1716.43     1803.01     49.87 o 
  17   1   5     3203.16     3041.58    117.50 o 
  19   1   5     2434.49     2320.02     82.04 o 
  21   1   5      346.74      333.61     44.82 o 
  23   1   5       63.60       83.39     36.53 o 
   1   3   5     2628.78     2722.49     34.45 o 
   3   3   5     1276.93     1387.59     23.55 o 
   5   3   5      515.99      572.26     23.99 o 
   7   3   5      965.67     1023.62     30.55 o 
   9   3   5     2813.79     2994.22     53.77 o 
  11   3   5     3274.86     3258.99     60.57 o 
  13   3   5     1819.47     1813.79     60.06 o 
  15   3   5     4432.15     4347.63     75.44 o 
  17   3   5      780.48      656.38     52.61 o 
  19   3   5      275.76      249.50     41.42 o 
  21   3   5      548.12      555.21     54.20 o 
  23   3   5       38.35       58.68     35.03 o 
   1   5   5     3647.36     3697.98     40.46 o 
   3   5   5      677.95      675.92     36.56 o 
   5   5   5     1426.44     1503.70     32.89 o 
   7   5   5      965.84     1002.90     37.53 o 
   9   5   5     1025.42     1082.31     38.92 o 
  11   5   5     3514.68     3348.13     85.83 o 
  13   5   5     1050.64     1069.63     45.04 o 
  15   5   5     9445.96     9203.86    118.53 o 
  17   5   5      621.88      625.43     43.17 o 
  19   5   5      312.59      320.99     43.02 o 
  21   5   5      549.66      595.36     66.85 o 
  23   5   5       90.33      183.87     41.42 o 
   1   7   5     7274.79     7260.41     64.62 o 
   3   7   5     3557.06     3385.94     48.18 o 
   5   7   5     2947.69     2905.75     46.74 o 
   7   7   5      777.14      882.53     48.59 o 
   9   7   5     1983.58     1850.89     48.99 o 
  11   7   5     2070.99     1977.80     56.02 o 
  13   7   5     5410.27     5443.42     88.50 o 
  15   7   5     1665.49     1624.51     52.74 o 
  17   7   5     6016.61     5749.81    101.74 o 
  19   7   5     1146.42     1129.64     68.91 o 
  21   7   5      710.59      870.13     62.15 o 
  23   7   5       13.96       28.09     34.14 o 
   1   9   5     3248.27     3076.10     45.33 o 
   3   9   5      360.60      400.65     23.27 o 
   5   9   5      271.29      273.98     22.66 o 
   7   9   5     1116.57     1233.54     41.17 o 
   9   9   5     2684.38     2458.54     54.55 o 
  11   9   5      139.91      115.28     23.34 o 
  13   9   5     6015.41     6261.21    106.02 o 
  15   9   5      896.31      959.02     47.41 o 
  17   9   5     1074.25     1169.79     58.21 o 
  19   9   5     1324.94     1280.17     88.75 o 
  21   9   5      229.40      200.11     41.42 o 
   1  11   5     5184.40     5112.49     63.85 o 
   3  11   5      110.03      103.14     18.04 o 
   5  11   5     3972.87     4043.07     61.39 o 
   7  11   5      187.63      162.97     22.94 o 
   9  11   5     1753.14     1713.02     50.67 o 
  11  11   5      228.91      176.36     26.17 o 
  13  11   5     2867.27     2831.15     70.93 o 
  15  11   5      255.57      271.41     34.00 o 
  17  11   5      441.15      478.40     43.34 o 
  19  11   5      117.54       74.87     31.02 o 
  21  11   5      104.03      115.25     38.24 o 
   1  13   5       57.68       74.71     17.43 o 
   3  13   5     1237.81     1236.09     40.72 o 
   5  13   5     3287.81     3284.17     66.19 o 
   7  13   5     2674.97     2536.97     62.05 o 
   9  13   5      162.55      166.42     27.50 o 
  11  13   5      137.23      215.71     31.68 o 
  13  13   5      766.87      680.28     45.08 o 
  15  13   5     2011.19     1917.59     66.17 o 
  17  13   5      341.69      280.25     38.75 o 
  19  13   5       12.15        1.61     26.85 o 
  21  13   5      183.49      227.78     43.02 o 
   1  15   5     2055.48     2099.03     61.62 o 
   3  15   5     2452.35     2361.26     58.91 o 
   5  15   5     6274.26     6105.66     94.99 o 
   7  15   5     1048.41      968.03     61.16 o 
   9  15   5      545.73      528.07     55.99 o 
  11  15   5     1638.08     1701.42     61.04 o 
  13  15   5     1299.28     1350.78     83.13 o 
  15  15   5      807.52      790.40     50.85 o 
  17  15   5      708.39      653.44     51.56 o 
  19  15   5       77.10       87.65     31.11 o 
   1  17   5     1091.67     1159.53     41.54 o 
   3  17   5     2190.91     2139.64     57.86 o 
   5  17   5     1259.37     1245.17     50.85 o 
   7  17   5      745.08      690.25     42.92 o 
   9  17   5     1549.68     1617.42     59.13 o 
  11  17   5      535.93      491.38     41.29 o 
  13  17   5      905.19     1054.07     55.62 o 
  15  17   5     1220.23     1239.12     63.74 o 
  17  17   5      834.38      781.20     52.73 o 
   1  19   5     3280.49     3308.27     81.93 o 
   3  19   5      147.13      156.34     26.59 o 
   5  19   5      797.09      846.39     45.97 o 
   7  19   5       80.63       83.76     26.00 o 
   9  19   5       36.82       39.21     27.50 o 
  11  19   5      166.64      154.99     32.15 o 
  13  19   5      633.42      667.19     50.09 o 
  15  19   5      134.14      165.99     35.50 o 
  17  19   5      116.57      172.24     42.15 o 
   1  21   5     1082.68     1084.82     59.13 o 
   3  21   5     1245.51     1233.95     63.94 o 
   5  21   5     1653.33     1779.80     72.79 o 
   7  21   5      917.47      958.17     62.95 o 
   9  21   5      182.31      186.86     41.42 o 
  11  21   5       19.42       -4.86     30.50 o 
  13  21   5      371.22      443.38     48.41 o 
  15  21   5      293.74      269.17     45.79 o 
   1  23   5      653.51      757.72     60.38 o 
   3  23   5      550.28      563.30     51.64 o 
   5  23   5     1313.81     1312.76     84.16 o 
   7  23   5      117.77      116.62     35.98 o 
   9  23   5      303.17      354.49     46.83 o 
  11  23   5      338.32      283.43     42.18 o 
   1  25   5      411.44      526.32     57.59 o 
   3  25   5      221.60      216.64     46.28 o 
   5  25   5      177.06      233.91     41.42 o 
   7  25   5      601.36      669.32     81.10 o 
   9  25   5      264.43      234.95     62.74 o 
   1  27   5      990.00      936.66     61.00 o 
   2   0   6    16307.30    16098.49    150.46 o 
   6   0   6    16896.98    15976.93    151.01 o 
  10   0   6     4119.20     4258.97     79.15 o 
  14   0   6      506.85      487.68     59.97 o 
  18   0   6     1674.32     1536.19    291.55 o 
  22   0   6      383.13      429.36     74.21 o 
   0   2   6     1887.16     1685.73     43.51 o 
   2   2   6      933.75      924.23     24.95 o 
   4   2   6     4683.22     4734.32     48.79 o 
   6   2   6    12034.73    11624.33     90.30 o 
   8   2   6     2397.85     2364.02     51.77 o 
  10   2   6      793.16      896.71     40.66 o 
  12   2   6     1882.48     1797.52     49.25 o 
  14   2   6      996.61      979.40     57.95 o 
  16   2   6     1406.36     1294.83     68.91 o 
  18   2   6     1845.98     1789.85     76.73 o 
  20   2   6      369.04      427.72     49.31 o 
   2   4   6      635.81      769.46     25.74 o 
   4   4   6      667.55      634.84     26.08 o 
   6   4   6     1257.59     1341.57     38.63 o 
   8   4   6     5245.71     4931.80     74.70 o 
  10   4   6     1904.06     1692.77     55.05 o 
  12   4   6      574.08      508.21     36.32 o 
  14   4   6      621.44      658.26     46.74 o 
  16   4   6     3160.16     3096.05     89.88 o 
  18   4   6       64.09       31.26     32.17 o 
  20   4   6      198.11      277.92     44.82 o 
   0   6   6     1132.21     1163.59     38.00 o 
   2   6   6     1585.25     1536.44     43.76 o 
   4   6   6     2922.64     2900.76     48.51 o 
   6   6   6     8174.90     8248.46     90.16 o 
   8   6   6     1379.36     1276.93     45.29 o 
  10   6   6      991.40     1045.21     45.04 o 
  12   6   6     1241.14     1281.88     54.34 o 
  14   6   6      191.64      102.23     32.94 o 
  16   6   6      532.97      454.59     48.88 o 
  18   6   6      534.41      477.14     52.03 o 
  20   6   6       35.52       43.11     33.70 o 
   2   8   6    10053.46    10092.00     98.92 o 
   4   8   6     2757.17     2663.33     51.03 o 
   6   8   6     6853.89     6553.54     81.46 o 
   8   8   6     1989.31     1759.09     50.20 o 
  10   8   6      900.94      898.18     42.25 o 
  12   8   6     1711.15     1698.48     61.71 o 
  14   8   6      945.72      835.42     49.15 o 
  16   8   6      213.06      182.22     38.24 o 
  18   8   6      166.18      175.66     39.49 o 
  20   8   6      584.16      550.89     53.77 o 
   0  10   6      398.28      453.46     32.90 o 
   2  10   6     1564.04     1615.95     43.87 o 
   4  10   6     3081.99     3004.82     53.86 o 
   6  10   6     7678.51     7245.83     94.63 o 
   8  10   6     2332.30     2315.54     57.69 o 
  10  10   6     2172.68     2226.81     57.29 o 
  12  10   6     1476.82     1649.29     58.21 o 
  14  10   6      489.14      430.53     40.70 o 
  16  10   6      623.38      636.70     64.27 o 
  18  10   6      267.51      278.79     44.82 o 
  20  10   6     1362.57     1411.15     84.16 o 
   2  12   6      745.71      781.15     36.76 o 
   4  12   6     1388.02     1277.19     46.15 o 
   6  12   6      612.33      675.91     41.29 o 
   8  12   6      184.55      128.49     26.85 o 
  10  12   6      857.47      928.31     49.15 o 
  12  12   6      398.07      414.85     38.75 o 
  14  12   6      263.93      211.31     34.00 o 
  16  12   6      210.48      214.17     70.39 o 
  18  12   6      110.97       89.60     38.24 o 
   0  14   6     7203.63     6910.40    168.55 o 
   2  14   6     1572.75     1487.73     53.73 o 
   4  14   6     1034.27     1143.89     44.27 o 
   6  14   6     2101.14     2115.91     60.69 o 
   8  14   6      528.73      594.28     42.04 o 
  10  14   6      295.63      328.59     34.00 o 
  12  14   6      433.34      524.96     42.63 o 
  14  14   6      360.19      375.94     39.63 o 
  16  14   6      966.65      973.52     59.40 o 
  18  14   6       21.59       26.14     35.03 o 
   2  16   6     3342.96     3211.48     73.78 o 
   4  16   6       71.24       80.10     27.76 o 
   6  16   6     1150.31     1330.98     59.23 o 
   8  16   6       83.21       55.31     26.85 o 
  10  16   6     1462.07     1456.86     65.11 o 
  12  16   6      114.36       54.67     35.88 o 
  14  16   6      131.25       71.86     31.32 o 
  16  16   6      441.57      489.47     45.33 o 
   0  18   6     3031.56     3190.56    131.03 o 
   2  18   6      668.45      638.79     44.71 o 
   4  18   6      694.87      616.73     48.41 o 
   6  18   6     1127.82     1222.21     66.78 o 
   8  18   6      483.40      411.33     48.41 o 
  10  18   6     1207.86     1287.00     70.82 o 
  12  18   6      703.74      780.96     59.12 o 
  14  18   6       18.58       38.31     35.03 o 
   2  20   6      335.79      247.24     65.25 o 
   4  20   6      716.31      697.32     55.01 o 
   6  20   6      267.95      285.76     40.87 o 
   8  20   6       41.33        2.48     32.17 o 
  10  20   6      357.86      406.70     48.10 o 
  12  20   6       25.13       10.60     35.98 o 
   0  22   6     2315.65     2162.76    180.23 o 
   2  22   6      177.21      146.68     38.26 o 
   4  22   6      215.16      182.35     39.68 o 
   6  22   6       80.03       40.69     33.69 o 
   8  22   6       49.59       64.76     33.69 o 
   2  24   6      832.97      866.33     85.67 o 
   4  24   6      184.80      255.00     71.92 o 
   1   1   7     1946.58     1955.40     36.79 o 
   3   1   7       74.72       59.10     14.20 o 
   5   1   7     7548.15     7527.61     69.26 o 
   7   1   7      406.32      480.48     24.77 o 
   9   1   7      885.98      915.69     54.20 o 
  11   1   7      709.47      625.35     53.51 o 
  13   1   7      174.57      174.19     35.54 o 
  15   1   7      130.31      135.70     35.54 o 
  17   1   7       81.98      151.08     37.11 o 
  19   1   7      216.19      136.92     37.62 o 
   1   3   7      255.49      294.94     20.72 o 
   3   3   7     3079.54     2837.39     43.66 o 
   5   3   7     3802.05     3337.04     47.84 o 
   7   3   7     8765.21     8463.48    101.36 o 
   9   3   7     5791.00     5559.99     91.38 o 
  11   3   7      294.14      316.32     40.87 o 
  13   3   7      595.97      538.48     52.67 o 
  15   3   7      365.62      338.06     50.15 o 
  17   3   7      233.12      376.99     68.86 o 
   1   5   7     1153.02     1244.37     30.43 o 
   3   5   7     3242.82     3038.30     44.89 o 
   5   5   7     5537.01     5099.35     71.84 o 
   7   5   7     3714.83     3734.40     68.21 o 
   9   5   7     2119.06     1926.58     57.51 o 
  11   5   7       37.53       35.03     27.58 o 
  13   5   7      183.89      286.28     47.43 o 
  15   5   7       37.50       53.01     31.81 o 
  17   5   7       53.43        1.01     38.26 o 
   1   7   7     2851.49     2775.60     44.14 o 
   3   7   7       27.28       53.69     17.98 o 
   5   7   7     4747.19     4515.23     67.82 o 
   7   7   7     2712.77     2786.87     60.02 o 
   9   7   7      873.05      938.78     49.31 o 
  11   7   7      153.88      111.32     31.81 o 
  13   7   7      173.50      159.03     35.98 o 
  15   7   7      293.94      229.49     64.27 o 
  17   7   7       74.43       84.81     37.11 o 
   1   9   7      114.54      124.56     19.02 o 
   3   9   7      260.58      286.59     26.37 o 
   5   9   7     2046.42     2095.46     53.62 o 
   7   9   7      406.59      346.21     35.35 o 
   9   9   7      495.55      492.93     38.37 o 
  11   9   7     3029.08     3088.81     77.31 o 
  13   9   7      622.71      667.32     53.49 o 
  15   9   7      113.54      111.79     35.03 o 
  17   9   7       43.99        7.92     34.44 o 
   1  11   7      491.78      582.42     39.22 o 
   3  11   7     2694.30     2584.14     80.84 o 
   5  11   7     1032.44     1079.56     51.89 o 
   7  11   7      991.86      955.24     72.42 o 
   9  11   7     4005.63     3818.89     82.08 o 
  11  11   7      856.07      949.49     52.54 o 
  13  11   7      325.22      368.20     44.82 o 
  15  11   7      208.62      164.25     39.49 o 
   1  13   7      308.49      317.47     32.14 o 
   3  13   7     1813.84     1810.06     59.09 o 
   5  13   7     2392.79     2246.58     80.28 o 
   7  13   7      758.44      881.46     78.48 o 
   9  13   7     1015.21     1002.52     61.32 o 
  11  13   7      606.20      646.15     52.61 o 
  13  13   7       10.71       12.19     50.35 o 
  15  13   7      234.20      261.25     49.92 o 
   1  15   7      735.08      861.07     57.95 o 
   3  15   7      174.26      205.88     44.08 o 
   5  15   7      562.00      630.04     49.31 o 
   7  15   7      765.91      866.45     57.95 o 
   9  15   7      467.25      432.41     58.15 o 
  11  15   7     1795.95     1700.25     78.19 o 
  13  15   7       57.62      106.02     43.09 o 
   1  17   7      120.33       84.81     32.90 o 
   3  17   7      179.74      255.28     42.85 o 
   5  17   7      335.21      322.59     41.64 o 
   7  17   7      329.57      334.07     43.02 o 
   9  17   7      831.90      789.93     60.38 o 
  11  17   7     1461.90     1445.84     78.64 o 
   1  19   7       93.06      113.58     35.03 o 
   3  19   7      921.15     1104.69     65.60 o 
   5  19   7      347.86      403.56     46.16 o 
   7  19   7       57.12       19.35     32.90 o 
   1  21   7       65.81       27.30     41.97 o 
   3  21   7      228.39      220.63     61.21 o 
   0   0   8       62.73       96.59     37.11 o 
   4   0   8     2644.56     2267.92     72.94 o 
   8   0   8       97.85      112.32     29.37 o 
  12   0   8      132.12      137.82     74.21 o 
   2   2   8     1133.55     1104.08     39.73 o 
   4   2   8      616.11      607.79     35.30 o 
   6   2   8     1590.52     1503.42     46.15 o 
   8   2   8       63.82       15.90     26.50 o 
  10   2   8      416.55      436.58     43.57 o 
  12   2   8       72.95       67.14     44.89 o 
  14   2   8       92.27      113.89     35.03 o 
   0   4   8      325.60      281.57     46.38 o 
   2   4   8      512.48      517.58     32.98 o 
   4   4   8      639.47      702.04     47.94 o 
   6   4   8      292.44      274.66     31.02 o 
   8   4   8      300.29      279.79     44.38 o 
  10   4   8      605.98      559.35     47.71 o 
  12   4   8       38.60       90.12     31.81 o 
  14   4   8      260.78      317.40     41.91 o 
   2   6   8      404.30      382.04     30.57 o 
   4   6   8      337.05      331.18     32.78 o 
   6   6   8      682.29      856.42     78.90 o 
   8   6   8      598.42      666.60     72.78 o 
  10   6   8      191.98      203.76     40.48 o 
  12   6   8      269.68      273.69     41.91 o 
  14   6   8      218.27      318.13     44.23 o 
   0   8   8      206.02      255.21     37.66 o 
   2   8   8      591.28      650.15     48.42 o 
   4   8   8      945.03     1030.68     51.89 o 
   6   8   8      397.96      600.79     45.79 o 
   8   8   8      247.44      225.31     41.97 o 
  10   8   8      316.18      408.52     54.41 o 
  12   8   8      303.80      233.86     46.65 o 
   2  10   8      446.39      511.43     40.13 o 
   4  10   8      449.96      448.75     37.22 o 
   6  10   8      805.67      777.50     52.61 o 
   8  10   8     1467.18     1522.42     79.10 o 
  10  10   8      694.48      668.92     60.60 o 
  12  10   8      299.15      246.12     46.65 o 
   0  12   8      237.18      253.38     55.85 o 
   2  12   8      555.79      587.71     52.55 o 
   4  12   8      290.49      302.30     34.12 o 
   6  12   8      104.29      125.11     35.02 o 
   8  12   8      532.51      543.35     58.40 o 
  10  12   8     1253.42     1449.36     85.26 o 
   2  14   8       35.23       26.95     25.10 o 
   4  14   8       92.35       71.10     26.85 o 
   6  14   8      951.35     1101.43     64.60 o 
   8  14   8      583.39      766.31     66.77 o 
   0  16   8      319.53      335.20     63.39 o 
   2  16   8      241.94      273.44     35.64 o 
   4  16   8       26.40       46.06     28.49 o 
   1   1   9      227.51      320.19     35.54 o 
   3   1   9        3.56        4.99     24.82 o 
   5   1   9       65.04       34.75     23.42 o 
   7   1   9      962.39     1131.95     57.59 o 
   1   3   9       25.77       46.53     23.42 o 
   3   3   9      231.04      267.52     33.32 o 
   5   3   9      634.49      712.37     46.83 o 
   7   3   9      261.02      271.70     40.48 o 
   1   5   9      109.43      131.31     27.31 o 
   3   5   9      282.64      275.81     35.54 o 
   5   5   9      651.10      743.69     58.95 o 
   7   5   9      469.09      475.72     69.65 o 
   1   7   9        2.09       -1.77     29.07 o 
   3   7   9       62.36       90.12     34.30 o 
   5   7   9      189.43      115.37     32.29 o 
   1   9   9      167.16      202.54     32.17 o 
                                                 
